# Supplementary material for: Detection of host pathways universally inhibited after Plasmodium yoelii infection for immune intervention
Source: Sci Rep. 2018 Oct 16;8:15280. doi: 10.1038/s41598-018-33599-1 (PMC6191451; doi:10.1038/s41598-018-33599-1)
Supplement: Supplementary file 2 — Dataset 1 [file 41598_2018_33599_MOESM2_ESM.xlsx]

## Sheet: Sheet1
N67-D1-Fold_change≥ 2 , top10 canonical pathway										N67-D4-Fold_change≥ 2 , top10 canonical pathway
Ingenuity Canonical Pathways	-log(p-value)	p-value	Ratio	z-score	Molecules	annotation				Ingenuity Canonical Pathways	-log(p-value)	p-value	Ratio	z-score	Molecules	annotation
Interferon Signaling	13.5	3.16228e-14	0.333	3.464	IFITM3,IFIT3,IFNG,IFIT1,OAS1,IFNB1,IFI35,STAT2,STAT1,TAP1,IRF1,ISG15	12 molecules associated with,ratio: 12/36				Altered T Cell and B Cell Signaling in Rheumatoid Arthritis	10.4	3.98107e-11	0.189	#NUM!	IFNG,H2-Oa,CD79B,IL10,H2-Aa,LTB,CD79A,H2-Ab1,IL33,IL1RN,H2-DMa,H2-DMb1,CCL21,CD86,H2-Ob,TNF,H2-Eb1	17 molecules associated with,ratio: 17/90
Role of Hypercytokinemia/hyperchemokinemia in the Pathogenesis of Influenza	12.5	3.16228e-13	0.279	#NUM!	IL33,CXCL10,IFNG,IL1A,CCL4,CCL2,IL1RN,IL15,IFNB1,IL1B,IFNA4,TNF	12 molecules associated with ,ratio: 12/43				B Cell Development	9.33	4.67735e-10	0.314	#NUM!	IL7R,H2-Oa,CD79B,H2-DMa,H2-DMb1,H2-Aa,CD86,H2-Ob,CD79A,H2-Ab1,H2-Eb1	11 molecules associated with ,ratio: 11/35
Granulocyte Adhesion and Diapedesis	12.3	5.01187e-13	0.112	#NUM!	IL1A,ICAM1,MMP3,CXCL12,FPR2,MMP13,Cxcl9,IL33,CXCL10,CXCL16,CCL4,CCL2,CCL3L3,IL1RN,Ccl2,IL1B,XCL1,CXCL2,TNF,Ccl7	20 molecules associated with ,ratio: 20/181				Antigen Presentation Pathway	9.05	8.91251e-10	0.289	#NUM!	IFNG,CALR,H2-Oa,H2-DMa,H2-DMb1,CIITA,H2-Aa,H2-Ob,H2-Ab1,CD74,H2-Eb1	11 molecules associated with ,ratio: 11/39
Activation of IRF by Cytosolic Pattern Recognition Receptors	11.6	2.51189e-12	0.206	1.941	DHX58,IRF7,CD40,ZBP1,DDX58,IFNB1,STAT2,IFNA4,ADAR,STAT1,IFIT2,TNF,ISG15	13 molecules associated with ,ratio: 13/63				Graft-versus-Host Disease Signaling	9.01	9.77237e-10	0.25	#NUM!	IL33,IFNG,H2-Oa,H2-DMa,IL1RN,H2-DMb1,H2-Aa,CD86,H2-Ob,H2-Ab1,TNF,H2-Eb1	12 molecules associated with ,ratio: 12/48
Communication between Innate and Adaptive Immune Cells	11.6	2.51189e-12	0.16	#NUM!	IFNG,IL1A,IL15,IFNB1,IL33,CXCL10,CCL4,CD40,CCL3L3,IL1RN,CD86,IL1B,IGHM,TNF,H2-T23	15 molecules associated with ,ratio: 15/95				Th1 and Th2 Activation Pathway	8.41	3.89045e-09	0.114	#NUM!	CCR3,IFNG,SOCS3,H2-Oa,CCR5,IL10,TGFBR3,PIK3R1,H2-Aa,IFNGR1,H2-Ab1,NFATC1,IL33,H2-DMa,H2-DMb1,CD86,H2-Ob,CD274,IL27RA,TIMD4,H2-Eb1	21 molecules associated with ,ratio: 21/185
Agranulocyte Adhesion and Diapedesis	10.8	1.58489e-11	0.0995	#NUM!	IL1A,ICAM1,MMP3,CXCL12,MMP13,Cxcl9,IL33,CXCL10,CXCL16,CCL4,CCL2,CCL3L3,IL1RN,Ccl2,IL1B,XCL1,CXCL2,TNF,Ccl7	19 molecules associated with ,ratio: 19/193				Unfolded protein response	8.27	5.37032e-09	0.218	#NUM!	SEL1L,CALR,HSP90B1,HSPH1,EDEM1,PPP1R15A,HSPA9,XBP1,DNAJC3,CD82,CEBPB,HSPA5	12 molecules associated with ,ratio: 12/55
Role of Macrophages, Fibroblasts and Endothelial Cells in Rheumatoid Arthritis	10.3	5.01187e-11	0.0737	#NUM!	SOCS3,IL1A,ICAM1,MMP3,MYD88,PRSS2,IL15,CXCL12,MMP13,CEBPB,STAT3,CCND1,PRSS1,IL33,CCL2,IL1RN,OSM,IL1B,TNF,FCGR3A/FCGR3B,PRSS3,TRAF1,Prss1 (includes others)	23 molecules associated with ,ratio: 23/313				Th1 Pathway	7.59	2.5704e-08	0.126	-2.84	IFNG,SOCS3,H2-Oa,CCR5,IL10,PIK3R1,H2-Aa,IFNGR1,H2-Ab1,NFATC1,H2-DMa,H2-DMb1,CD86,H2-Ob,CD274,IL27RA,H2-Eb1	17 molecules associated with ,ratio: 17/135
Atherosclerosis Signaling	9.69	2.04174e-10	0.118	#NUM!	CCR3,IFNG,IL1A,ICAM1,MMP3,CXCL12,MMP13,PCYOX1,TNFRSF12A,IL33,CD40,CCL2,IL1RN,IL1B,TNF	15 molecules associated with ,ratio: 15/127				Neuroinflammation Signaling Pathway	7.43	3.71535e-08	0.0836	-0.408	IFNG,H2-Oa,MMP3,IL10,TGFBR3,PIK3R1,MAPK6,SLC1A3,CXCL12,H2-Aa,IFNGR1,H2-Ab1,BIRC5,CSF1R,NFATC1,CXCL10,IRF7,SOD2,CCL2,H2-DMa,H2-DMb1,H2-Ob,CD86,SNCA,TNF,H2-Eb1	26 molecules associated with ,ratio: 26/311
Graft-versus-Host Disease Signaling	7.83	1.47911e-08	0.188	#NUM!	IL33,IFNG,IL1A,IL1RN,CD86,IL1B,TNF,FAS,H2-T23	9 molecules associated with ,ratio: 9/48				Th2 Pathway	6.91	1.23027e-07	0.113	-0.378	CCR3,IFNG,SOCS3,H2-Oa,CCR5,IL10,TGFBR3,PIK3R1,H2-Aa,H2-Ab1,IL33,H2-DMa,H2-DMb1,CD86,H2-Ob,TIMD4,H2-Eb1	17 molecules associated with ,ratio: 17/150
Role of Pattern Recognition Receptors in Recognition of Bacteria and Viruses	9.22	6.0256e-10	0.109	2.828	IFNG,OAS1,IL1A,OAS2,MYD88,IFNB1,IFNA4,OAS3,CLEC7A,IRF7,DDX58,OSM,IL1B,EIF2AK2,TNF	15 molecules associated with ,ratio: 15/137				Autoimmune Thyroid Disease Signaling	6.79	1.62181e-07	0.213	#NUM!	H2-Oa,IL10,H2-DMa,H2-DMb1,H2-Aa,CD86,H2-Ob,H2-Ab1,H2-Eb1,TG	10 molecules associated with ,ratio: 10/47
17XNL-D1-Fold_change ≥ 2 , top10 canonical pathway										17XNL-D4-Fold_change≥ 2 , top10 canonical pathway
Ingenuity Canonical Pathways	-log(p-value)	p-value	Ratio	z-score	Molecules	annotation				Ingenuity Canonical Pathways	-log(p-value)	p-value	Ratio	z-score	Molecules	annotation
Heme Biosynthesis II	13.2	6.30957e-14	0.778	-2.646	UROD,PPOX,UROS,FECH,ALAS2,ALAD,ALAS1,CPOX,HMBS	8 molecules associated with ,ratio: 8/9				Cell Cycle Control of Chromosomal Replication	9.69	2.04174e-10	0.214	#NUM!	MCM5,MCM3,MCM6,CDC45,MCM2,CDC6,ORC5,ORC6,TOP2A,PRIM2,CDK1,DBF4	12 molecules associated with ,ratio: 12/56
Tetrapyrrole Biosynthesis II	7.74	1.8197e-08	0.8	-2	UROS,ALAS2,ALAD,ALAS1,HMBS	4 molecules associated with,ratio: 4/5				B Cell Development	8.07	8.51138e-09	0.257	#NUM!	IL7R,H2-Oa,CD79B,H2-DMa,H2-DMb1,H2-Ob,CD79A,H2-Ab1,H2-Eb1	9 molecules associated with ,ratio: 9/36
Heme Biosynthesis from Uroporphyrinogen-III I	5.73	1.86209e-06	0.75	#NUM!	UROD,PPOX,FECH,CPOX	3 molecules associated with ,ratio: 3/4				Antigen Presentation Pathway	7.73	1.86209e-08	0.237	#NUM!	CALR,H2-Oa,H2-DMa,H2-DMb1,CIITA,H2-Ob,H2-Ab1,CD74,H2-Eb1	9 molecules associated with ,ratio: 9/38
Cell Cycle: G2/M DNA Damage Checkpoint Regulation	4.35	4.46684e-05	0.1	1.342	CDKN2A,YWHAH,CCNB2,SKP1,PPM1D,YWHAQ,BRCA1,HIPK2,ATM,TP53,YWHAG,YWHAE,YWHAB,CDK7,WEE1,YWHAZ,RPRM,AURKA,SKP2,CCNB1,MDM4,PKMYT1,RPS6KA1,CUL1,PTPMT1,ABL1,PRKCZ,CHEK1,EP300,TOP2B,CDC25B,KAT2B,GADD45A,TOP2A,TRIP12,FBXL5,CHEK2,PRKDC,CDC25C,CKS2,MDM2,PLK1,CDK1,CDKN1A,CKS1B,BORA,ATR,BTRC,SFN	5 molecules associated with ,ratio: 5/50				Altered T Cell and B Cell Signaling in Rheumatoid Arthritis	7.11	7.76247e-08	0.133	#NUM!	H2-Oa,CD79B,IL10,H2-DMa,H2-DMb1,CCL21,LTB,H2-Ob,CD79A,H2-Ab1,H2-Eb1,TNFRSF17	12 molecules associated with ,ratio: 12/90
Iron homeostasis signaling pathway	4.06	8.70964e-05	0.0526	#NUM!	BMP4,ABCB10,PCBP1,TCIRG1,TFR2,CP,HEPH,BMPR1B,IL6,HBA1/HBA2,FAM96A,ARNT,HBE1,CIAO1,PDGFRB,STAT5A,STAT3,HMOX2,SKP2,Bmp8b,TFRC,ALAS2,ERFE,STEAP3,ATP6V0E1,FTH1,EPO,ATP6V0B,ATP6V1D,GDF15,CUL1,BMPR2,JAK2,ATP6AP1,MCOLN1,SLC11A2,PDGFRA,TMPRSS6,FBXL5,ATP6V1G1,FAM96B,ATP6V1G2,BMP1,EGFR,CREB3L3,HBB,Hbb-b1,HP,FTL,ATP6V1F,TF,SLC48A1,HBZ,MMS19,ATP6V0A2,BMP7,BTRC,TWSG1,BMP6,IREB2,JAK3,ATP6V1B1,LRP1,BMP15,JAK1,M…	7 molecules associated with ,ratio: 7/133				Autoimmune Thyroid Disease Signaling	5.75	1.77828e-06	0.17	#NUM!	H2-Oa,IL10,H2-DMa,H2-DMb1,H2-Ob,H2-Ab1,H2-Eb1,TG	8 molecules associated with ,ratio: 8/48
GADD45 Signaling	3.38	0.000416869	0.158	#NUM!	TP53,CCNE2,GADD45B,GADD45G,CDK4,MAP3K4,CCND1,CDK1,CCNB1,PCNA,CCNE1,CCND2,GADD45A,CCND3,CDKN1A,ATR,BRCA1,CDK2,ATM	3 molecules associated with ,ratio: 3/19				Mitotic Roles of Polo-Like Kinase	5.56	2.75423e-06	0.136	2.646	KIF23,CDC25C,HSP90B1,CDC20,PRC1,PLK1,CDK1,KIF11,CCNB1	9 molecules associated with ,ratio: 9/66
Pyrimidine Deoxyribonucleotides De Novo Biosynthesis I	3.13	0.00074131	0.13	#NUM!	TYMS,DUT,NME1,NME4,CMPK2,NME5,AK8,RRM2B,NME2,RRM2,PCK1,DTYMK,NME7,NME6,RRM1,NME3,AK1,AK5,AK4,CMPK1,AK9,AK7	3 molecules associated with ,ratio: 3/323				GADD45 Signaling	4.76	1.7378e-05	0.263	#NUM!	CCNE1,CCNE2,CCND1,CDK1,CCNB1	5 molecules associated with ,ratio: 5/19
Mitotic Roles of Polo-Like Kinase	2.74	0.0018197	0.0606	#NUM!	FZR1,KIF23,PPP2CA,PLK3,PTTG1,PPP2R5B,CDC7,CCNB2,SMC1A,PLK4,TGFB1,PPM1J,PPM1L,CDC16,ANAPC11,CDC25A,SMC3,ESPL1,WEE1,ANAPC7,CCNB1,PPP2CB,ANAPC4,PPP2R1A,PTPA,PPP2R3A,CAPN1,PPP2R2B,ANAPC5,PKMYT1,HSP90AA1,KIF11,ANAPC2,CDC20,PPP2R2A,ANAPC10,ANAPC1,CDC25B,HSP90B1,HSP90AB1,PLK2,PPP2R2C,CHEK2,RAD21,CDC25C,PPP2R5D,PRC1,PLK1,ANAPC13,CDK1,PPP2R5A,SLK,FBXO5,PPP2R5E,CDC26,PPP2R1B,CDC27,STAG2	4 molecules associated with ,ratio: 4/66				T Helper Cell Differentiation	4.3	5.01187e-05	0.11	#NUM!	H2-Oa,IL10,H2-DMa,H2-DMb1,ICOS,H2-Ob,H2-Ab1,H2-Eb1	8 molecules associated with ,ratio: 8/73
DNA Methylation and Transcriptional Repression Signaling	2.63	0.00234423	0.0882	#NUM!	DNMT3A,CHD4,RBBP7,DNMT3B,HIST1H4F,HIST1H4A,HIST1H4C,HIST4H4,MTA1,HIST1H4K,HIST1H4L,HIST1H4I,HIST1H4J,HIST1H4B,SUDS3,HIST1H4H,DNMT1,HIST2H4A,CHD3,SAP18,HDAC2,MECP2,HDAC1,MTA2,SAP130,SAP30,MBD2,SIN3A,H3F3A/H3F3B,MBD3,ARID4B,RBBP4	3 molecules associated with ,ratio: 3/34				Nur77 Signaling in T Lymphocytes	4.05	8.91251e-05	0.119	#NUM!	H2-Oa,H2-DMa,H2-DMb1,H2-Ob,H2-Ab1,NFATC1,H2-Eb1	7 molecules associated with ,ratio: 7/59
Guanosine Nucleotides Degradation III	2.42	0.00380189	0.167	#NUM!	NT5C3B,NT5C3A,GDA,NT5E,NT5C1A,XDH,NT5M,PNP,NT5C2,NT5C,NT5C1B,ACPP	2 molecules associated with ,ratio: 2/12				Estrogen-mediated S-phase Entry	4.05	8.91251e-05	0.192	1	CCNE1,CCNE2,TFDP1,CCND1,CDK1	5 molecules associated with ,ratio: 5/26
