# Supplementary material for: Detection of host pathways universally inhibited after Plasmodium yoelii infection for immune intervention
Source: Sci Rep. 2018 Oct 16;8:15280. doi: 10.1038/s41598-018-33599-1 (PMC6191451; doi:10.1038/s41598-018-33599-1)
Supplement: Supplementary file 3 — Dataset 2 [file 41598_2018_33599_MOESM3_ESM.xlsx]

## Sheet: Sheet1
N67-D1-FC2, top canonical pathways sorted by z-score							N67-D4-FC2, top canonical pathways，sorted by z-score
Ingenuity Canonical Pathways	-log(p-value)	Ratio	z-score	Molecules			Ingenuity Canonical Pathways	-log(p-value)	Ratio	z-score	Molecules
Dendritic Cell Maturation	7.18	0.0777	3.873	IL33,IL1A,ICAM1,CD40,IL1RN,MYD88,FSCN1,IL15,IFNB1,CD86,IL1B,STAT2,STAT1,TNF,FCGR3A/FCGR3B			Mitotic Roles of Polo-Like Kinase	3.69	0.121	2.236	HSP90B1,CDC20,PRC1,HSP90AA1,PLK1,CDK1,KIF11,CCNB1
Interferon Signaling	13.5	0.333	3.464	IFITM3,IFIT3,IFNG,IFIT1,OAS1,IFNB1,IFI35,STAT2,STAT1,TAP1,IRF1,ISG15			Acute Phase Response Signaling	2.49	0.0647	1.667	IL33,SOCS3,HP,SOD2,TF,Saa3,IL1RN,PIK3R1,SOCS2,CEBPB,TNF
Neuroinflammation Signaling Pathway	6.54	0.0579	3.3	IFNG,ICAM1,KLK3,MMP3,MYD88,IFNB1,CXCL12,IFNA4,CSF1R,FAS,CXCL10,IRF7,CCL2,CD40,CD86,IL1B,STAT1,TNF			Cyclins and Cell Cycle Regulation	2.46	0.0875	1.633	CCNE2,CCND2,TFDP1,PA2G4,CDKN1A,CDK1,CCNB1
TREM1 Signaling	6.1	0.12	3	NLRC5,ICAM1,CD40,CCL2,MYD88,CD86,IL1B,STAT3,TNF			Osteoarthritis Pathway	0.383	0.0284	1.633	DDIT4,MMP3,ANKH,MMP13,CEBPB,TNF
Acute Phase Response Signaling	7.05	0.0824	2.887	SOCS3,IL1A,Saa3,MYD88,SERPINA3,STAT3,CEBPB,IL33,TF,IL1RN,CFB,OSM,IL1B,TNF			p53 Signaling	2.22	0.0721	1.342	CCNG1,CCND2,GADD45A,PIK3R1,CDKN1A,GNL3,BIRC5,DRAM1
Role of Pattern Recognition Receptors in Recognition of Bacteria and Viruses	9.22	0.109	2.828	IFNG,OAS1,IL1A,OAS2,MYD88,IFNB1,IFNA4,OAS3,CLEC7A,IRF7,DDX58,OSM,IL1B,EIF2AK2,TNF			VDR/RXR Activation	3.92	0.115	1	CXCL10,IGFBP6,IFNG,CAMP,GADD45A,CDKN1A,IGFBP3,IGFBP5,CEBPB
Retinoic acid Mediated Apoptosis Signaling	5.73	0.129	2.828	IFNG,PARP10,IFNB1,TNFSF10,PARP12,IFNA4,IRF1,PARP14			Interferon Signaling	1.95	0.111	1	IFNG,OAS1,IFNGR1,ISG15
NF-κB Signaling	2.47	0.0442	2.828	IL33,IL1A,CD40,MYD88,IL1RN,IL1B,EIF2AK2,TNF			PKCθ Signaling in T Lymphocytes	2.79	0.0752	-3.162	H2-Oa,H2-DMa,PIK3R1,H2-DMb1,H2-Aa,CD86,H2-Ob,H2-Ab1,NFATC1,H2-Eb1
p38 MAPK Signaling	3.63	0.0667	2.646	IL33,DAXX,IL1A,IL1RN,IL1B,STAT1,TNF,FAS			iCOS-iCOSL Signaling in T Helper Cells	2.48	0.0732	-3	H2-Oa,H2-DMa,PIK3R1,H2-DMb1,H2-Aa,H2-Ob,H2-Ab1,NFATC1,H2-Eb1
Death Receptor Signaling	3.56	0.0753	2.646	DAXX,PARP10,TNFSF10,PARP12,TNF,FAS,PARP14			Th1 Pathway	7.45	0.126	-2.84	IFNG,SOCS3,H2-Oa,CCR5,IL10,PIK3R1,H2-Aa,IFNGR1,H2-Ab1,NFATC1,H2-DMa,H2-DMb1,CD86,H2-Ob,CD274,IL27RA,H2-Eb1
HMGB1 Signaling	2.64	0.0526	2.646	IFNG,IL1A,ICAM1,CCL2,IL1B,OSM,TNF			Calcium-induced T Lymphocyte Apoptosis	3.69	0.121	-2.828	H2-Oa,H2-DMa,H2-DMb1,H2-Aa,H2-Ob,ATP2A3,H2-Ab1,H2-Eb1
Colorectal Cancer Metastasis Signaling	1.69	0.0323	2.646	IFNG,MMP3,MMP13,STAT3,STAT1,CCND1,TNF,GNG12			PI3K Signaling in B Lymphocytes	0.998	0.0462	-2.449	BLK,CD79B,PIK3R1,CD79A,FCGR2B,NFATC1
Osteoarthritis Pathway	1.59	0.0332	2.646	MMP3,MMP13,IL1B,CASP4,NAMPT,CEBPB,TNF			Role of NFAT in Regulation of the Immune Response	4.24	0.0806	-2.324	H2-Oa,CD79B,PIK3R1,H2-Aa,CD79A,H2-Ab1,FCGR2B,FCGR1A,NFATC1,H2-DMa,H2-DMb1,CD86,H2-Ob,FCGR3A/FCGR3B,H2-Eb1
Toll-like Receptor Signaling	6.05	0.118	2.449	IL33,UBD,IL1A,MYD88,IL1RN,IL1B,EIF2AK2,TNF,TRAF1			PPAR Signaling	1.08	0.0526	-2.236	IL33,HSP90B1,IL1RN,HSP90AA1,TNF
Oncostatin M Signaling	5.24	0.176	2.449	MMP3,MMP13,OSM,PLAU,STAT3,STAT1			Glioblastoma Multiforme Signaling	0.438	0.0309	-2.236	IGF2,IGF1,PIK3R1,CDKN1A,RHOF
CD40 Signaling	2.35	0.0633	2.236	ICAM1,CD40,STAT3,TRAF1,FCER2			CD28 Signaling in T Helper Cells	3.39	0.0833	-2	H2-Oa,H2-DMa,PIK3R1,H2-DMb1,H2-Aa,CD86,H2-Ob,H2-Ab1,CTLA4,NFATC1,H2-Eb1
Cholecystokinin/Gastrin-mediated Signaling	1.91	0.0495	2.236	IL33,IL1A,IL1RN,IL1B,TNF			IGF-1 Signaling	2.34	0.0755	-2	IGFBP6,SOCS3,IGFBP4,IGF1,PIK3R1,IGFBP3,SOCS2,IGFBP5
Type I Diabetes Mellitus Signaling	5.55	0.0901	2.121	SOCS3,IFNG,MYD88,CD86,IL1B,STAT1,TNF,FAS,H2-T23,IRF1			Growth Hormone Signaling	1.74	0.0706	-2	SOCS3,IGF2,IGF1,PIK3R1,IGFBP3,SOCS2
IL-6 Signaling	3.43	0.0625	2.121	IL33,SOCS3,IL1A,IL1RN,IL1B,CEBPB,STAT3,TNF			Glioma Signaling	1.21	0.0526	-2	IGF2,IGF1,TFDP1,PA2G4,PIK3R1,CDKN1A
p53 Signaling	3.86	0.0721	2	GADD45B,CCND2,GADD45G,CDKN1A,PML,CCND1,FAS,DRAM1			STAT3 Pathway	0.967	0.0541	-2	SOCS3,TGFBR3,CDKN1A,SOCS2
Role of IL-17F in Allergic Inflammatory Airway Diseases	3.46	0.111	2	CXCL10,CCL4,CCL2,MMP13,IL1B			IL-7 Signaling Pathway	0.735	0.044	-2	IL7R,IFNG,PIK3R1,NFATC1
Tec Kinase Signaling	2.06	0.0412	2	TNFSF10,STAT2,STAT3,STAT1,TNF,FAS,GNG12			mTOR Signaling	0.65	0.0348	-2	PLD3,DDIT4,PIK3R1,EIF4A1,RPS27A,RHOF,RPS24
Induction of Apoptosis by HIV1	2.02	0.0656	2	DAXX,TNF,FAS,TRAF1			B Cell Receptor Signaling	0.298	0.0262	-2	CD79B,PIK3R1,CD79A,FCGR2B,NFATC1
UVA-Induced MAPK Signaling	1.25	0.0377	2	PARP10,PARP12,STAT1,PARP14			Gαq Signaling	0.253	0.0248	-2	PLD3,PIK3R1,RHOF,NFATC1
Pancreatic Adenocarcinoma Signaling	1.09	0.0333	2	CDKN1A,STAT3,STAT1,CCND1
LXR/RXR Activation	3.6	0.0661	-2.828	IL33,IL1A,CCL2,TF,IL1RN,IL1B,PCYOX1,TNF
PPAR Signaling	2.02	0.0526	-2.236	IL33,IL1A,IL1RN,IL1B,TNF
Aryl Hydrocarbon Receptor Signaling	3.87	0.0638	0.707	TGM2,IL1A,CCND2,CDKN1A,IL1B,CCND1,TNF,MGST3,FAS
JAK/Stat Signaling	3.03	0.0723	0.816	SOCS3,CDKN1A,STAT2,CEBPB,STAT3,STAT1
17XNL-D1-FC2, top canonical pathways sorted by z-score							17XNL-D4-FC2, top canonical pathway sorted by z-score
Ingenuity Canonical Pathways	-log(p-value)	Ratio	z-score	Molecules			Ingenuity Canonical Pathways	-log(p-value)	Ratio	z-score	Molecules
Cell Cycle: G2/M DNA Damage Checkpoint Regulation	4.36	0.102	1.342	GADD45A,TOP2A,AURKA,CDK1,CCNB1			Mitotic Roles of Polo-Like Kinase	5.56	0.136	2.646	KIF23,CDC25C,HSP90B1,CDC20,PRC1,PLK1,CDK1,KIF11,CCNB1
Heme Biosynthesis II	13.2	0.778	#NUM!	UROD,PPOX,UROS,FECH,ALAS2,ALAD,HMBS			Cyclins and Cell Cycle Regulation	2.49	0.075	1.633	CCNE1,CCNE2,TFDP1,CCND1,CDK1,CCNB1
Tetrapyrrole Biosynthesis II	7.72	0.8	#NUM!	UROS,ALAS2,ALAD,HMBS			Estrogen-mediated S-phase Entry	4.05	0.192	1	CCNE1,CCNE2,TFDP1,CCND1,CDK1
Heme Biosynthesis from Uroporphyrinogen-III I	5.71	0.75	#NUM!	UROD,PPOX,FECH			Cell Cycle Regulation by BTG Family Proteins	2.37	0.108	1	CCNE1,CCNE2,BTG1,CCND1
GADD45 Signaling	3.36	0.158	#NUM!	GADD45A,CDK1,CCNB1			Aryl Hydrocarbon Receptor Signaling	2.39	0.0567	0.447	ALDH2,CCNE1,HSP90B1,CCNE2,TFDP1,GSTM5,NQO2,CCND1
Pyrimidine Deoxyribonucleotides De Novo Biosynthesis I	3.11	0.13	#NUM!	TYMS,RRM2,RRM1			Cell Cycle: G1/S Checkpoint Regulation	2.17	0.0758	0	CCNE1,CCNE2,TFDP1,GNL3,CCND1
Mitotic Roles of Polo-Like Kinase	2.72	0.0606	#NUM!	FZR1,PRC1,CDK1,CCNB1			Calcium-induced T Lymphocyte Apoptosis	3.74	0.106	-2.646	H2-Oa,H2-DMa,H2-DMb1,H2-Ob,ATP2A3,H2-Ab1,H2-Eb1
DNA Methylation and Transcriptional Repression Signaling	2.61	0.0882	#NUM!	HIST4H4,HIST1H4I,HIST1H4J			PKCθ Signaling in T Lymphocytes	1.98	0.0526	-2.646	H2-Oa,H2-DMa,H2-DMb1,H2-Ob,H2-Ab1,NFATC1,H2-Eb1
Guanosine Nucleotides Degradation III	2.4	0.167	#NUM!	NT5C3A,PNP			Role of NFAT in Regulation of the Immune Response	2.68	0.0538	-2.53	H2-Oa,CD79B,H2-DMa,H2-DMb1,H2-Ob,CD79A,H2-Ab1,FCGR3A/FCGR3B,NFATC1,H2-Eb1
Urate Biosynthesis/Inosine 5'-phosphate Degradation	2.33	0.154	#NUM!	NT5C3A,PNP			Dendritic Cell Maturation	2.56	0.0518	-2.53	CD1D,H2-Oa,IL10,H2-DMa,H2-DMb1,LTB,H2-Ob,H2-Ab1,FCGR3A/FCGR3B,H2-Eb1
Adenosine Nucleotides Degradation II	2.15	0.125	#NUM!	NT5C3A,PNP			Cell Cycle: G2/M DNA Damage Checkpoint Regulation	3.62	0.122	-2.449	CDC25C,TOP2A,PLK1,AURKA,CDK1,CCNB1
							PI3K Signaling in B Lymphocytes	1.06	0.0385	-2.236	BLK,C3,CD79B,CD79A,NFATC1
							Th1 Pathway	3.76	0.0741	-2.121	H2-Oa,IL10,H2-DMa,H2-DMb1,ICOS,H2-Ob,CXCR3,H2-Ab1,NFATC1,H2-Eb1
							iCOS-iCOSL Signaling in T Helper Cells	2.75	0.065	-2.121	H2-Oa,H2-DMa,H2-DMb1,ICOS,H2-Ob,H2-Ab1,NFATC1,H2-Eb1
							Production of Nitric Oxide and Reactive Oxygen Species in Macrophages	0.564	0.0258	-2	APOE,LYZ,MPO,S100A8,CLU
							IL-8 Signaling	0.322	0.0203	-2	MPO,PLD3,FLT1,CCND1
