# Supplementary material for: Detection of host pathways universally inhibited after Plasmodium yoelii infection for immune intervention
Source: Sci Rep. 2018 Oct 16;8:15280. doi: 10.1038/s41598-018-33599-1 (PMC6191451; doi:10.1038/s41598-018-33599-1)
Supplement: Supplementary file 4 — Dataset 3 [file 41598_2018_33599_MOESM4_ESM.xlsx]

## Sheet: N67
		N67-D1	N67-D4	N67-D1	N67-D4
Cell cycle control of chromosomal replication
Symbol	Entrez Gene Name	Entrez Gene-D1	Entrez Gene/Gene Symbol - mouse (Entrez Gene)-D4	Expr Log Ratio-D1	Expr Log Ratio-D4	Expected	Location	Type(s)	Biomarker Application(s)	Drug(s)	Entrez Gene ID for Human	Entrez Gene ID for Mouse	Entrez Gene ID for Rat
CDC45	cell division cycle 45	12544	12544	-0.303	1.598		Nucleus	other			8318	12544	287961
CDC6	cell division cycle 6	23834	23834	-0.6	0.798		Nucleus	other			990	23834	360621
CDC7	cell division cycle 7	12545	12545	-0.386	0.725		Nucleus	kinase		NMS-1116354, BMS-863233, TAK-931, LY3143921	8317	12545	360908
CDK1	cyclin dependent kinase 1	12534	12534	-0.793	1.5		Nucleus	kinase	efficacy	dinaciclib, AG 024322, AZD5438, milciclib, SB-1317, roniciclib, alvocidib	983	12534	54237
CDK14	cyclin dependent kinase 14	18647	18647	-0.462	-0.463		Nucleus	kinase			5218	18647	362316
CDK19	cyclin dependent kinase 19	78334	78334	-0.569	-0.681		Nucleus	kinase		BCD-115, alvocidib	23097	78334	309804
CDK2	cyclin dependent kinase 2	12566	12566	-0.564	0.311		Nucleus	kinase		roscovitine, BMS-387032, CaM kinase II inhibitor, dinaciclib, AG 024322, AZD5438, milciclib, SB-1317, roniciclib, CYC065, alvocidib	1017	12566	362817
CHEK2	checkpoint kinase 2	50883	50883	-0.353	0.285		Nucleus	kinase		XL844	11200	50883	114212
DBF4	DBF4 zinc finger	27214	27214	-0.396	1.243		Nucleus	kinase			10926	27214	312046
DBF4	DBF4 zinc finger	27214	27214	-0.396	1.243		Nucleus	kinase			10926	27214	312046
LIG1	DNA ligase 1	16881	16881	-0.42	0.601		Nucleus	enzyme			3978	16881	81513|100911727
MCM2	minichromosome maintenance complex component 2	17216	17216	-0.462	1.15		Nucleus	enzyme	diagnosis,disease progression,efficacy,unspecified application		4171	17216	312538
MCM3	minichromosome maintenance complex component 3	17215	17215	-0.24	0.976		Nucleus	enzyme			4172	17215	316273
MCM4	minichromosome maintenance complex component 4	17217	17217	-0.473	0.976		Nucleus	enzyme	disease progression		4173	17217	29728
MCM5	minichromosome maintenance complex component 5	17218	17218	-0.489	0.967		Nucleus	enzyme	disease progression		4174	17218	291885
MCM6	minichromosome maintenance complex component 6	17219	17219	-0.321	1.346		Nucleus	enzyme			4175	17219	29685
MCM7	minichromosome maintenance complex component 7	17220	17220	-0.415	0.597		Nucleus	enzyme	diagnosis,disease progression		4176	17220	288532
ORC5	origin recognition complex subunit 5	26429	26429	-0.379	0.398		Nucleus	other			5001	26429	362304
ORC6	origin recognition complex subunit 6	56452	56452	-0.265	1.098		Nucleus	other			23594	56452	291927
POLA2	DNA polymerase alpha 2, accessory subunit	18969	18969	-0.101	0.514		Nucleus	enzyme			23649	18969	85242
POLE	DNA polymerase epsilon, catalytic subunit	18973	18973	-0.163	0.521		Nucleus	enzyme		nelarabine, bortezomib/cladribine/rituximab, gemcitabine/paclitaxel, cladribine/cytarabine/daunorubicin, gemcitabine/oxaliplatin, gemcitabine/vinorelbine, docetaxel/gemcitabine, docetaxel/gemcitabine/vincristine, cladribine/cytarabine/filgrastim, clofarabine/cyclophosphamide/etoposide, capecitabine/gemcitabine, gemcitabine/oxaliplatin/paclitaxel, cladribine/cytarabine/filgrastim/mitoxantrone, clo…	5426	18973	304573
PRIM2	DNA primase subunit 2	19076	19076	-0.412	0.713		Nucleus	enzyme		cytarabine/fludarabine phosphate, cytarabine/filgrastim/fludarabine phosphate, fludarabine phosphate/rituximab, dexamethasone/fludarabine phosphate/mitoxantrone, alemtuzumab/cyclophosphamide/fludarabine phosphate/rituximab, alemtuzumab/fludarabine phosphate, cytarabine/fludarabine phosphate/oxaliplatin/rituximab, cyclophosphamide/fludarabine phosphate/mitoxantrone/rituximab, fludarabine phosphate…	5558	19076	301323
RPA1	replication protein A1	68275	68275	-0.577	0.189		Nucleus	other			6117	68275	287524
RPA2	replication protein A2	19891	19891	-0.391	0.651		Nucleus	other			6118	19891	59102
RPA3	replication protein A3	68240	68240	-0.413	0.795		Nucleus	other			6119	68240	296883
TOP2A	DNA topoisomerase II alpha	21973	21973	-0.824	1.439		Nucleus	enzyme	diagnosis,efficacy,prognosis,response to therapy	novobiocin, etoposide, teniposide, CPI-0004Na, becatecarin, elsamitrucin, AQ4N, elomotecan, tafluposide, fleroxacin, cyclophosphamide/epirubicin/5-fluorouracil, cytarabine/daunorubicin, finafloxacin, hydrocortisone/mitoxantrone, mitoxantrone/prednisone, cladribine/cytarabine/daunorubicin, cytarabine/daunorubicin/tretinoin, cytarabine/idarubicin, idarubicin/mitoxantrone/tretinoin, arsenic trioxide…	7153	21973	360243
Interferon signaling
Symbol	Entrez Gene Name	Entrez Gene-D1	Entrez Gene/Gene Symbol - mouse (Entrez Gene)-D4	Expr Log Ratio-D1	Expr Log Ratio-D4	Expected	Location	Type(s)	Biomarker Application(s)	Drug(s)	Entrez Gene ID for Human	Entrez Gene ID for Mouse	Entrez Gene ID for Rat
BAX	BCL2 associated X, apoptosis regulator	12028	12028	0.633	0.372	Up	Cytoplasm	transporter	efficacy,prognosis,unspecified application		581	12028	24887
BCL2	BCL2, apoptosis regulator	12043	12043	0.233	-0.529	Down	Cytoplasm	transporter	diagnosis,efficacy,prognosis,unspecified application	oblimersen, rasagiline, (-)-gossypol, BCL-2 blocker, navitoclax, gemcitabine/paclitaxel, bortezomib/paclitaxel, venetoclax, paclitaxel/trastuzumab, paclitaxel/pertuzumab/trastuzumab, lapatinib/paclitaxel, doxorubicin/paclitaxel, epirubicin/paclitaxel, paclitaxel/ramucirumab, paclitaxel/topotecan, BCL201, S 055746, APG-1252, rituximab/venetoclax, paclitaxel/rituximab, paclitaxel	596	12043	24224
IFI35	interferon induced protein 35	70110	70110	1.864	0.643	Up	Nucleus	other			3430	70110	287719
IFIT1	interferon induced protein with tetratricopeptide repeats 1	667373	--	2.916		Up	Cytoplasm	other			3434	112419|667373	294090
IFIT3	interferon induced protein with tetratricopeptide repeats 3	15959	15959	3.439	0.929	Up	Cytoplasm	other			3437	667370|15959	309526
IFITM2	interferon induced transmembrane protein 2	80876	80876	0.518	0.2	Up	Cytoplasm	other	prognosis		10581	80876	114709
IFITM3	interferon induced transmembrane protein 3	66141	66141	1.41	0.724	Up	Plasma Membrane	other			10410	66141	361673
IFNB1	interferon beta 1	15977	15977	2.147	0.077	Up	Extracellular Space	cytokine			3456	15977	24481
IFNG	interferon gamma	15978	15978	1.194	1.682	Up	Extracellular Space	cytokine	diagnosis,efficacy,response to therapy,unspecified application		3458	15978	25712
IFNGR1	interferon gamma receptor 1	15979	15979	-0.805	-1.093	Up	Plasma Membrane	transmembrane receptor		interferon gamma-1b	3459	15979	116465
IRF1	interferon regulatory factor 1	16362	16362	1.756	0.455	Up	Nucleus	transcription regulator			3659	16362	24508
IRF9	interferon regulatory factor 9	16391	16391	0.648	-0.224		Nucleus	transcription regulator			10379	16391	305896
ISG15	ISG15 ubiquitin-like modifier	100038882	100038882	2.601	1.746	Up	Extracellular Space	other			9636	100038882	298693
OAS1	2'-5'-oligoadenylate synthetase 1	23960	23960	2.539	1.812	Up	Cytoplasm	enzyme			4938	23960|246730	192281
PSMB8	proteasome subunit beta 8	16913	16913	0.937	0.176	Up	Cytoplasm	peptidase		carfilzomib, carfilzomib/dexamethasone/lenalidomide, carfilzomib/dexamethasone/rituximab, carfilzomib/dexamethasone	5696	16913	24968
SOCS1	suppressor of cytokine signaling 1	12703	12703	0.554	0.123	Down	Cytoplasm	other	diagnosis,efficacy,safety		8651	12703	252971
STAT1	signal transducer and activator of transcription 1	20846	20846	1.76	0.804	Up	Nucleus	transcription regulator	diagnosis,efficacy,prognosis,response to therapy		6772	20846	25124
STAT2	signal transducer and activator of transcription 2	20847	20847	1.78	0.715	Up	Nucleus	transcription regulator			6773	20847	288774
TAP1	transporter 1, ATP binding cassette subfamily B member	21354	21354	1.221	0.689	Up	Cytoplasm	transporter			6890	21354	24811
Antigen Presentation Pathway
Symbol	Entrez Gene Name	Entrez Gene-D1	Entrez Gene/Gene Symbol - mouse (Entrez Gene)-D4	Expr Log Ratio-D1	Expr Log Ratio-D4	Expected	Location	Type(s)	Biomarker Application(s)	Drug(s)	Entrez Gene ID for Human	Entrez Gene ID for Mouse	Entrez Gene ID for Rat
CALR	calreticulin	12317	12317	-0.152	1.601		Cytoplasm	transcription regulator	efficacy,unspecified application		811	12317	64202
CD74	CD74 molecule	16149	16149	-0.239	-1.067		Plasma Membrane	transmembrane receptor		milatuzumab	972	16149	25599
CIITA	class II major histocompatibility complex transactivator	12265	12265	-0.235	-1.184		Nucleus	transcription regulator			4261	12265	85483
H2-Q1	major histocompatibility complex, class I, A	15018	15006	0.679	0.111		Plasma Membrane	other	efficacy,response to therapy		3105	110557|15006|15013|667977|14972|69717|15015|14964|15018|14963|15007	24973|414783|414779|368153|414793|414819|309603|309607|414792|100364500|24974|414790
H2-DMa	major histocompatibility complex, class II, DM alpha	14998	14998	-0.404	-1.358		Plasma Membrane	transmembrane receptor			3108	14998
H2-DMb1	major histocompatibility complex, class II, DM beta	14999	15000	-0.311	-1.087		Plasma Membrane	transmembrane receptor			3109	15000|14999
H2-Oa	major histocompatibility complex, class II, DO alpha	15001	15001	0.068	-1.689		Plasma Membrane	transmembrane receptor			3111	15001	24984
H2-Ob	major histocompatibility complex, class II, DO beta	15002	15002	-0.231	-1.349		Plasma Membrane	transmembrane receptor			3112	15002	365542
H2-Aa	major histocompatibility complex, class II, DQ alpha 1	14960	14960	-0.252	-1.102		Plasma Membrane	transmembrane receptor			3117	14960	309621
H2-Ab1	major histocompatibility complex, class II, DQ beta 1	14961	14961	-0.295	-1.663		Plasma Membrane	other			3119	14961	309622
H2-Eb1	major histocompatibility complex, class II, DR beta 5	14969	14969	-0.139	-1.32		Plasma Membrane	transmembrane receptor			3127	14969	294270
H2-T23	major histocompatibility complex, class I, E	15040	15040	1.052	-0.06		Plasma Membrane	transmembrane receptor	prognosis		3133	667803|15040	294228
IFNG	interferon gamma	15978	15978	1.194	1.682		Extracellular Space	cytokine	diagnosis,efficacy,response to therapy,unspecified application		3458	15978	25712
NLRC5	NLR family CARD domain containing 5	434341	434341	1.809	0.957		Cytoplasm	transcription regulator			84166	434341
PDIA3	protein disulfide isomerase family A member 3	14827	14827	0.133	0.765		Cytoplasm	peptidase	diagnosis		2923	14827	29468
PSMB5	proteasome subunit beta 5	19173	19173	0.245	0.726		Cytoplasm	peptidase		carfilzomib, bortezomib/cladribine/rituximab, ixazomib citrate, bortezomib/sorafenib, bortezomib/paclitaxel, bortezomib/dexamethasone, bortezomib/dexamethasone/doxorubicin, bortezomib/dexamethasone/lenalidomide, bortezomib/dexamethasone/thalidomide, carfilzomib/dexamethasone/lenalidomide, bortezomib/prednisone, bortezomib/doxorubicin, bortezomib/vorinostat, bortezomib/thalidomide, bortezomib/ritu…	5693	19173	29425
PSMB6	proteasome subunit beta 6	19175	19175	0.232	0.643		Nucleus	peptidase			5694	19175
PSMB8	proteasome subunit beta 8	16913	16913	0.937	0.176		Cytoplasm	peptidase		carfilzomib, carfilzomib/dexamethasone/lenalidomide, carfilzomib/dexamethasone/rituximab, carfilzomib/dexamethasone	5696	16913	24968
PSMB9	proteasome subunit beta 9	16912	16912	0.904	0.341		Cytoplasm	peptidase		carfilzomib, carfilzomib/dexamethasone/lenalidomide, carfilzomib/dexamethasone/rituximab, carfilzomib/dexamethasone	5698	16912	24967
TAP1	transporter 1, ATP binding cassette subfamily B member	21354	21354	1.221	0.689		Cytoplasm	transporter			6890	21354	24811
TAP2	transporter 2, ATP binding cassette subfamily B member	21355	21355	1.118	-0.15		Cytoplasm	transporter			6891	21355	24812
TAPBP	TAP binding protein	21356	21356	1	0.25		Cytoplasm	transporter			6892	21356	25217
Graft-versus-host disease signaling
Symbol	Entrez Gene Name	Entrez Gene-D1	Entrez Gene/Gene Symbol - mouse (Entrez Gene)-D4	Expr Log Ratio-D1	Expr Log Ratio-D4	Expected	Location	Type(s)	Biomarker Application(s)	Drug(s)	Entrez Gene ID for Human	Entrez Gene ID for Mouse	Entrez Gene ID for Rat
CD28	CD28 molecule	12487	12487	-0.349	0.821		Plasma Membrane	transmembrane receptor	efficacy		940	12487	25660
CD86	CD86 molecule	12524	12524	1.331	-1.08		Plasma Membrane	transmembrane receptor	efficacy,prognosis	abatacept, belatacept, abatacept/methotrexate	942	12524	56822
FAS	Fas cell surface death receptor	14102	14102	1.168	0.596		Plasma Membrane	transmembrane receptor	diagnosis,disease progression,efficacy		355	14102	246097
H2-Eb2	histocompatibility 2, class II antigen E beta2	381091	381091	0.047	-0.676		Other	other				381091	24981
H2-Q1	major histocompatibility complex, class I, A	15018	15006	0.679	0.111		Plasma Membrane	other	efficacy,response to therapy		3105	110557|15006|15013|667977|14972|69717|15015|14964|15018|14963|15007	24973|414783|414779|368153|414793|414819|309603|309607|414792|100364500|24974|414790
H2-DMa	major histocompatibility complex, class II, DM alpha	14998	14998	-0.404	-1.358		Plasma Membrane	transmembrane receptor			3108	14998
H2-DMb1	major histocompatibility complex, class II, DM beta	14999	15000	-0.311	-1.087		Plasma Membrane	transmembrane receptor			3109	15000|14999
H2-Oa	major histocompatibility complex, class II, DO alpha	15001	15001	0.068	-1.689		Plasma Membrane	transmembrane receptor			3111	15001	24984
H2-Ob	major histocompatibility complex, class II, DO beta	15002	15002	-0.231	-1.349		Plasma Membrane	transmembrane receptor			3112	15002	365542
H2-Aa	major histocompatibility complex, class II, DQ alpha 1	14960	14960	-0.252	-1.102		Plasma Membrane	transmembrane receptor			3117	14960	309621
H2-Ab1	major histocompatibility complex, class II, DQ beta 1	14961	14961	-0.295	-1.663		Plasma Membrane	other			3119	14961	309622
H2-Eb1	major histocompatibility complex, class II, DR beta 5	14969	14969	-0.139	-1.32		Plasma Membrane	transmembrane receptor			3127	14969	294270
H2-T23	major histocompatibility complex, class I, E	15040	15040	1.052	-0.06		Plasma Membrane	transmembrane receptor	prognosis		3133	667803|15040	294228
IFNG	interferon gamma	15978	15978	1.194	1.682		Extracellular Space	cytokine	diagnosis,efficacy,response to therapy,unspecified application		3458	15978	25712
IL1A	interleukin 1 alpha	16175	16175	1.404	0.473		Extracellular Space	cytokine	efficacy,prognosis,unspecified application		3552	16175	24493
IL1B	interleukin 1 beta	16176	16176	1.713	0.398		Extracellular Space	cytokine	diagnosis,efficacy,prognosis	canakinumab, gevokizumab, canakinumab/INS, gallium nitrate	3553	16176	24494
IL1RN	interleukin 1 receptor antagonist	16181	16181	1.545	1.511		Extracellular Space	cytokine	efficacy		3557	16181	60582
IL33	interleukin 33	77125	77125	1.279	1.102		Extracellular Space	cytokine			90865	77125	361749
TNF	tumor necrosis factor	21926	21926	1.771	1.152		Extracellular Space	cytokine	diagnosis,disease progression,efficacy,prognosis,response to therapy,safety,unspecified application	adalimumab, etanercept, infliximab, certolizumab, golimumab, tumor necrosis factor receptor antagonist, infliximab/methotrexate, dexamethasone/thalidomide, dexamethasone/pomalidomide, cyclophosphamide/dexamethasone/thalidomide, golimumab/methotrexate, bortezomib/dexamethasone/thalidomide, rituximab/thalidomide, bortezomib/thalidomide, prednisone/thalidomide, adalimumab/methotrexate, etanercept/me…	7124	21926	24835
Altered T Cell and B Cell Signaling in Rheumatoid Arthritis
Symbol	Entrez Gene Name	Entrez Gene-D1	Entrez Gene/Gene Symbol - mouse (Entrez Gene)-D4	Expr Log Ratio-D1	Expr Log Ratio-D4	Expected	Location	Type(s)	Biomarker Application(s)	Drug(s)	Entrez Gene ID for Human	Entrez Gene ID for Mouse	Entrez Gene ID for Rat
CCL21	C-C motif chemokine ligand 21	18829	100042493	-0.348	-2.61		Extracellular Space	cytokine	disease progression		6366	100041593|100504346|18829|65956|100041504|100504362|100504239|100862177|100042493	298006
CD28	CD28 molecule	12487	12487	-0.349	0.821		Plasma Membrane	transmembrane receptor	efficacy		940	12487	25660
CD40	CD40 molecule	21939	21939	1.401	-0.422		Plasma Membrane	transmembrane receptor	efficacy,unspecified application	dacetuzumab, CFZ533, FFP104, SEA-CD40, APX005M	958	21939	171369
CD79A	CD79a molecule	12518	12518	-0.252	-1.333		Plasma Membrane	transmembrane receptor	unspecified application		973	12518	100913063
CD79B	CD79b molecule	15985	15985	-0.417	-1.083		Plasma Membrane	transmembrane receptor	efficacy		974	15985	171055
CD86	CD86 molecule	12524	12524	1.331	-1.08		Plasma Membrane	transmembrane receptor	efficacy,prognosis	abatacept, belatacept, abatacept/methotrexate	942	12524	56822
CSF1	colony stimulating factor 1	12977	12977	0.524	0.129		Extracellular Space	cytokine	diagnosis,disease progression,efficacy,prognosis,unspecified application		1435	12977	78965
FAS	Fas cell surface death receptor	14102	14102	1.168	0.596		Plasma Membrane	transmembrane receptor	diagnosis,disease progression,efficacy		355	14102	246097
H2-Eb2	histocompatibility 2, class II antigen E beta2	381091	381091	0.047	-0.676		Other	other				381091	24981
H2-Q1	major histocompatibility complex, class I, A	15018	15006	0.679	0.111		Plasma Membrane	other	efficacy,response to therapy		3105	110557|15006|15013|667977|14972|69717|15015|14964|15018|14963|15007	24973|414783|414779|368153|414793|414819|309603|309607|414792|100364500|24974|414790
H2-DMa	major histocompatibility complex, class II, DM alpha	14998	14998	-0.404	-1.358		Plasma Membrane	transmembrane receptor			3108	14998
H2-DMb1	major histocompatibility complex, class II, DM beta	14999	15000	-0.311	-1.087		Plasma Membrane	transmembrane receptor			3109	15000|14999
H2-Oa	major histocompatibility complex, class II, DO alpha	15001	15001	0.068	-1.689		Plasma Membrane	transmembrane receptor			3111	15001	24984
H2-Ob	major histocompatibility complex, class II, DO beta	15002	15002	-0.231	-1.349		Plasma Membrane	transmembrane receptor			3112	15002	365542
H2-Aa	major histocompatibility complex, class II, DQ alpha 1	14960	14960	-0.252	-1.102		Plasma Membrane	transmembrane receptor			3117	14960	309621
H2-Ab1	major histocompatibility complex, class II, DQ beta 1	14961	14961	-0.295	-1.663		Plasma Membrane	other			3119	14961	309622
H2-Eb1	major histocompatibility complex, class II, DR beta 5	14969	14969	-0.139	-1.32		Plasma Membrane	transmembrane receptor			3127	14969	294270
IFNG	interferon gamma	15978	15978	1.194	1.682		Extracellular Space	cytokine	diagnosis,efficacy,response to therapy,unspecified application		3458	15978	25712
IL10	interleukin 10	16153	16153	0.808	2.41		Extracellular Space	cytokine	diagnosis,disease progression,efficacy,prognosis,response to therapy,safety,unspecified application		3586	16153	25325
IL12A	interleukin 12A	16159	16159	0.088	-0.694		Extracellular Space	cytokine			3592	16159	84405
IL15	interleukin 15	16168	16168	1.408	-0.225		Extracellular Space	cytokine	diagnosis,efficacy		3600	16168	25670
IL1A	interleukin 1 alpha	16175	16175	1.404	0.473		Extracellular Space	cytokine	efficacy,prognosis,unspecified application		3552	16175	24493
IL1B	interleukin 1 beta	16176	16176	1.713	0.398		Extracellular Space	cytokine	diagnosis,efficacy,prognosis	canakinumab, gevokizumab, canakinumab/INS, gallium nitrate	3553	16176	24494
IL1RN	interleukin 1 receptor antagonist	16181	16181	1.545	1.511		Extracellular Space	cytokine	efficacy		3557	16181	60582
IL33	interleukin 33	77125	77125	1.279	1.102		Extracellular Space	cytokine			90865	77125	361749
LTA	lymphotoxin alpha	16992	16992	0.673	-0.462		Extracellular Space	cytokine	prognosis,safety	etanercept, etanercept/methotrexate	4049	16992	25008
LTB	lymphotoxin beta	16994	16994	-0.01	-2.032		Extracellular Space	cytokine	safety,unspecified application		4050	16994	361795
MAP3K14	mitogen-activated protein kinase kinase kinase 14	53859	53859	0.261	-0.683		Cytoplasm	kinase			9020	53859	360640
NFKB1	nuclear factor kappa B subunit 1	18033	18033	0.324	-0.587		Nucleus	transcription regulator		dexamethasone/thalidomide, bortezomib/dexamethasone/thalidomide, rituximab/thalidomide, bortezomib/thalidomide, prednisone/thalidomide, triflusal, thalidomide	4790	18033	81736
RELB	RELB proto-oncogene, NF-kB subunit	19698	19698	0.74	-0.456		Nucleus	transcription regulator	diagnosis,disease progression,unspecified application		5971	19698	100360982
TGFB1	transforming growth factor beta 1	21803	21803	-0.472	-0.695		Extracellular Space	growth factor	diagnosis,efficacy,prognosis,safety,unspecified application	dalantercept, LY3200882	7040	21803	59086
Tlr11	toll-like receptor 11	239081	239081	-0.422	-0.684		Plasma Membrane	transmembrane receptor				239081	498491
Tlr13	toll-like receptor 13	279572	279572	-0.396	0.662		Cytoplasm	other				279572	317227
TLR7	toll like receptor 7	170743	170743	0.927	0.383		Plasma Membrane	transmembrane receptor		3M-001, UC-1V150, 5-fluorouracil/imiquimod, resiquimod, hydroxychloroquine, imiquimod	51284	170743	317468
TNF	tumor necrosis factor	21926	21926	1.771	1.152		Extracellular Space	cytokine	diagnosis,disease progression,efficacy,prognosis,response to therapy,safety,unspecified application	adalimumab, etanercept, infliximab, certolizumab, golimumab, tumor necrosis factor receptor antagonist, infliximab/methotrexate, dexamethasone/thalidomide, dexamethasone/pomalidomide, cyclophosphamide/dexamethasone/thalidomide, golimumab/methotrexate, bortezomib/dexamethasone/thalidomide, rituximab/thalidomide, bortezomib/thalidomide, prednisone/thalidomide, adalimumab/methotrexate, etanercept/me…	7124	21926	24835
TNFRSF13C	TNF receptor superfamily member 13C	72049	72049	-0.069	-0.517		Plasma Membrane	transmembrane receptor			115650	72049	500910
TNFRSF17	TNF receptor superfamily member 17	21935	21935	-0.412	0.911		Plasma Membrane	transmembrane receptor		GSK2857916	608	21935	287034
TNFSF13	TNF superfamily member 13	69583	--	-0.895			Extracellular Space	cytokine			8741	69583	287437
Th1 and Th2 Activation Pathway
Symbol	Entrez Gene Name	Entrez Gene-D1	Entrez Gene/Gene Symbol - mouse (Entrez Gene)-D4	Expr Log Ratio-D1	Expr Log Ratio-D4	Expected	Location	Type(s)	Biomarker Application(s)	Drug(s)	Entrez Gene ID for Human	Entrez Gene ID for Mouse	Entrez Gene ID for Rat
ATM	ATM serine/threonine kinase	11920	11920	0.802	0.278		Nucleus	kinase	diagnosis	AZD0156	472	11920	300711
CCR3	C-C motif chemokine receptor 3	12771	12771	-1.139	-1.297		Plasma Membrane	G-protein coupled receptor			1232	12771	117027
CCR5	C-C motif chemokine receptor 5 (gene/pseudogene)	12774	12774	0.603	1.176		Plasma Membrane	G-protein coupled receptor	diagnosis,efficacy	maraviroc, vicriviroc, ancriviroc	1234	12774	117029
CD274	CD274 molecule	60533	60533	2.556	1.058		Plasma Membrane	enzyme	efficacy	atezolizumab, durvalumab, avelumab, anti PD-L1 antibody, FAZ053, CX-072, LY3300054, CA-170, KN035	29126	60533	499342
CD28	CD28 molecule	12487	12487	-0.349	0.821		Plasma Membrane	transmembrane receptor	efficacy		940	12487	25660
CD3D	CD3d molecule	12500	12500	0.151	-0.69		Plasma Membrane	transmembrane receptor		blinatumomab	915	12500	25710
CD3E	CD3e molecule	12501	12501	0.265	-0.635		Plasma Membrane	transmembrane receptor		blinatumomab, muromonab-CD3	916	12501	315609
CD3G	CD3g molecule	12502	12502	-0.157	-0.597		Plasma Membrane	transmembrane receptor		blinatumomab	917	12502	300678
CD40	CD40 molecule	21939	21939	1.401	-0.422		Plasma Membrane	transmembrane receptor	efficacy,unspecified application	dacetuzumab, CFZ533, FFP104, SEA-CD40, APX005M	958	21939	171369
CD86	CD86 molecule	12524	12524	1.331	-1.08		Plasma Membrane	transmembrane receptor	efficacy,prognosis	abatacept, belatacept, abatacept/methotrexate	942	12524	56822
CXCR3	C-X-C motif chemokine receptor 3	12766	12766	-0.38	0.929		Plasma Membrane	G-protein coupled receptor	diagnosis		2833	12766	84475
CXCR4	C-X-C motif chemokine receptor 4	12767	12767	-0.605	-0.307		Plasma Membrane	G-protein coupled receptor	diagnosis	cladribine/cytarabine/filgrastim/idarubicin/plerixafor, POL6326, BL-8040, LY-2510924, burixafor, USL311, PF-06747143, plerixafor	7852	12767	60628
GAB1	GRB2 associated binding protein 1	14388	14388	-0.546	-0.397		Cytoplasm	kinase			2549	14388	361388
GFI1	growth factor independent 1 transcriptional repressor	14581	14581	0.484	0.517		Nucleus	transcription regulator			2672	14581	24388
H2-Eb2	histocompatibility 2, class II antigen E beta2	381091	381091	0.047	-0.676		Other	other				381091	24981
HAVCR2	hepatitis A virus cellular receptor 2	171285	171285	-0.891	-0.587		Plasma Membrane	other	unspecified application	MBG453, LY3321367	84868	171285	363578
HAVCR2	hepatitis A virus cellular receptor 2	171285	171285	-0.891	-0.587		Plasma Membrane	other	unspecified application	MBG453, LY3321367	84868	171285	363578
H2-Q1	major histocompatibility complex, class I, A	15018	15006	0.679	0.111		Plasma Membrane	other	efficacy,response to therapy		3105	110557|15006|15013|667977|14972|69717|15015|14964|15018|14963|15007	24973|414783|414779|368153|414793|414819|309603|309607|414792|100364500|24974|414790
H2-DMa	major histocompatibility complex, class II, DM alpha	14998	14998	-0.404	-1.358		Plasma Membrane	transmembrane receptor			3108	14998
H2-DMb1	major histocompatibility complex, class II, DM beta	14999	15000	-0.311	-1.087		Plasma Membrane	transmembrane receptor			3109	15000|14999
H2-Oa	major histocompatibility complex, class II, DO alpha	15001	15001	0.068	-1.689		Plasma Membrane	transmembrane receptor			3111	15001	24984
H2-Ob	major histocompatibility complex, class II, DO beta	15002	15002	-0.231	-1.349		Plasma Membrane	transmembrane receptor			3112	15002	365542
H2-Aa	major histocompatibility complex, class II, DQ alpha 1	14960	14960	-0.252	-1.102		Plasma Membrane	transmembrane receptor			3117	14960	309621
H2-Ab1	major histocompatibility complex, class II, DQ beta 1	14961	14961	-0.295	-1.663		Plasma Membrane	other			3119	14961	309622
H2-Eb1	major histocompatibility complex, class II, DR beta 5	14969	14969	-0.139	-1.32		Plasma Membrane	transmembrane receptor			3127	14969	294270
ICAM1	intercellular adhesion molecule 1	15894	15894	1.108	0.153		Plasma Membrane	transmembrane receptor	diagnosis,efficacy,prognosis,unspecified application		3383	15894	25464
ICOS	inducible T-cell costimulator	54167	54167	0.216	0.669		Plasma Membrane	transmembrane receptor			29851	54167	64545
IFNG	interferon gamma	15978	15978	1.194	1.682		Extracellular Space	cytokine	diagnosis,efficacy,response to therapy,unspecified application		3458	15978	25712
IFNGR1	interferon gamma receptor 1	15979	15979	-0.805	-1.093		Plasma Membrane	transmembrane receptor		interferon gamma-1b	3459	15979	116465
IL10	interleukin 10	16153	16153	0.808	2.41		Extracellular Space	cytokine	diagnosis,disease progression,efficacy,prognosis,response to therapy,safety,unspecified application		3586	16153	25325
IL10RA	interleukin 10 receptor subunit alpha	16154	16154	0.456	-0.734		Plasma Membrane	transmembrane receptor			3587	16154	117539
IL12A	interleukin 12A	16159	16159	0.088	-0.694		Extracellular Space	cytokine			3592	16159	84405
IL18R1	interleukin 18 receptor 1	16182	16182	0.041	-0.671		Plasma Membrane	transmembrane receptor			8809	16182	301365
IL27RA	interleukin 27 receptor subunit alpha	50931	50931	-0.116	-1.04		Plasma Membrane	transmembrane receptor			9466	50931	288905
IL2RG	interleukin 2 receptor subunit gamma	16186	16186	0.821	-0.119		Plasma Membrane	transmembrane receptor	unspecified application	aldesleukin, denileukin diftitox	3561	16186	140924
IL33	interleukin 33	77125	77125	1.279	1.102		Extracellular Space	cytokine			90865	77125	361749
IL6R	interleukin 6 receptor	16194	16194	-0.244	-0.574		Plasma Membrane	transmembrane receptor	efficacy	tocilizumab, sarilumab, methotrexate/tocilizumab, methotrexate/sarilumab	3570	16194	24499
IRF1	interferon regulatory factor 1	16362	16362	1.756	0.455		Nucleus	transcription regulator			3659	16362	24508
JUN	Jun proto-oncogene, AP-1 transcription factor subunit	16476	16476	0.588	0.311		Nucleus	transcription regulator	prognosis		3725	16476	24516
KLRD1	killer cell lectin like receptor D1	16643	16643	-0.581	-0.527		Plasma Membrane	transmembrane receptor			3824	16643	25110
LTA	lymphotoxin alpha	16992	16992	0.673	-0.462		Extracellular Space	cytokine	prognosis,safety	etanercept, etanercept/methotrexate	4049	16992	25008
NFATC1	nuclear factor of activated T-cells 1	18018	18018	0.36	-1.086		Nucleus	transcription regulator			4772	18018	100361818
NFIL3	nuclear factor, interleukin 3 regulated	18030	18030	0.892	0.989		Nucleus	transcription regulator			4783	18030	114519
NFKB1	nuclear factor kappa B subunit 1	18033	18033	0.324	-0.587		Nucleus	transcription regulator		dexamethasone/thalidomide, bortezomib/dexamethasone/thalidomide, rituximab/thalidomide, bortezomib/thalidomide, prednisone/thalidomide, triflusal, thalidomide	4790	18033	81736
NOTCH1	notch 1	18128	--	0.605			Plasma Membrane	transcription regulator	diagnosis,efficacy	OMP-52M51	4851	18128	25496
NOTCH4	notch 4	18132	18132	-0.507	-0.844		Plasma Membrane	transcription regulator	diagnosis		4855	18132	406162
PIK3C3	phosphatidylinositol 3-kinase catalytic subunit type 3	225326	225326	-0.155	-0.62		Cytoplasm	kinase			5289	225326	65052
PIK3CG	phosphatidylinositol-4,5-bisphosphate 3-kinase catalytic subunit gamma	30955	30955	-0.485	0.629		Cytoplasm	kinase		SF 1126, PX-866, PI3Kg inhibitor, dactolisib, pictilisib, buparlisib, XL147, PQR309, RP6530	5294	30955	298947
PIK3R1	phosphoinositide-3-kinase regulatory subunit 1	18708	18708	-0.49	-1.088		Cytoplasm	kinase			5295	18708	25513
SOCS1	suppressor of cytokine signaling 1	12703	12703	0.554	0.123		Cytoplasm	other	diagnosis,efficacy,safety		8651	12703	252971
SOCS3	suppressor of cytokine signaling 3	12702	12702	1.834	1.611		Cytoplasm	phosphatase	diagnosis,efficacy		9021	12702	89829
STAT1	signal transducer and activator of transcription 1	20846	20846	1.76	0.804		Nucleus	transcription regulator	diagnosis,efficacy,prognosis,response to therapy		6772	20846	25124
STAT3	signal transducer and activator of transcription 3	20848	20848	1.026	0.33		Nucleus	transcription regulator	diagnosis,efficacy,prognosis,response to therapy	OPB-31121, OPB-51602	6774	20848	25125
TGFB1	transforming growth factor beta 1	21803	21803	-0.472	-0.695		Extracellular Space	growth factor	diagnosis,efficacy,prognosis,safety,unspecified application	dalantercept, LY3200882	7040	21803	59086
TGFBR1	transforming growth factor beta receptor 1	21812	21812	-0.536	-0.535		Plasma Membrane	kinase	disease progression,prognosis	galunisertib, TEW-7197	7046	21812	29591
TGFBR2	transforming growth factor beta receptor 2	21813	21813	-0.208	-0.789		Plasma Membrane	kinase			7048	21813	81810
TGFBR3	transforming growth factor beta receptor 3	21814	21814	-0.478	-1.082		Plasma Membrane	kinase			7049	21814	29610
TIMD4	T-cell immunoglobulin and mucin domain containing 4	276891	276891	-0.312	-1.538		Plasma Membrane	other			91937	276891	497891
TNFRSF4	TNF receptor superfamily member 4	22163	22163	0.983	0.444		Plasma Membrane	transmembrane receptor	diagnosis	GSK3174998, PF-04518600, MOXR0916, MEDI0562	7293	22163	25572
B Cell Development
Symbol	Entrez Gene Name	Entrez Gene-D1	Entrez Gene/Gene Symbol - mouse (Entrez Gene)-D4	Expr Log Ratio-D1	Expr Log Ratio-D4	Expected	Location	Type(s)	Biomarker Application(s)	Drug(s)	Entrez Gene ID for Human	Entrez Gene ID for Mouse	Entrez Gene ID for Rat
CD19	CD19 molecule	12478	12478	-0.201	-0.549		Plasma Membrane	transmembrane receptor	efficacy,unspecified application	combotox, HD37-dgRTA, blinatumomab, MEDI-551, SGN-CD19A, XmAb5871	930	12478	365367
CD40	CD40 molecule	21939	21939	1.401	-0.422		Plasma Membrane	transmembrane receptor	efficacy,unspecified application	dacetuzumab, CFZ533, FFP104, SEA-CD40, APX005M	958	21939	171369
CD79A	CD79a molecule	12518	12518	-0.252	-1.333		Plasma Membrane	transmembrane receptor	unspecified application		973	12518	100913063
CD79B	CD79b molecule	15985	15985	-0.417	-1.083		Plasma Membrane	transmembrane receptor	efficacy		974	15985	171055
CD86	CD86 molecule	12524	12524	1.331	-1.08		Plasma Membrane	transmembrane receptor	efficacy,prognosis	abatacept, belatacept, abatacept/methotrexate	942	12524	56822
H2-Eb2	histocompatibility 2, class II antigen E beta2	381091	381091	0.047	-0.676		Other	other				381091	24981
H2-Q1	major histocompatibility complex, class I, A	15018	15006	0.679	0.111		Plasma Membrane	other	efficacy,response to therapy		3105	110557|15006|15013|667977|14972|69717|15015|14964|15018|14963|15007	24973|414783|414779|368153|414793|414819|309603|309607|414792|100364500|24974|414790
H2-DMa	major histocompatibility complex, class II, DM alpha	14998	14998	-0.404	-1.358		Plasma Membrane	transmembrane receptor			3108	14998
H2-DMb1	major histocompatibility complex, class II, DM beta	14999	15000	-0.311	-1.087		Plasma Membrane	transmembrane receptor			3109	15000|14999
H2-Oa	major histocompatibility complex, class II, DO alpha	15001	15001	0.068	-1.689		Plasma Membrane	transmembrane receptor			3111	15001	24984
H2-Ob	major histocompatibility complex, class II, DO beta	15002	15002	-0.231	-1.349		Plasma Membrane	transmembrane receptor			3112	15002	365542
H2-Aa	major histocompatibility complex, class II, DQ alpha 1	14960	14960	-0.252	-1.102		Plasma Membrane	transmembrane receptor			3117	14960	309621
H2-Ab1	major histocompatibility complex, class II, DQ beta 1	14961	14961	-0.295	-1.663		Plasma Membrane	other			3119	14961	309622
H2-Eb1	major histocompatibility complex, class II, DR beta 5	14969	14969	-0.139	-1.32		Plasma Membrane	transmembrane receptor			3127	14969	294270
IGHM	immunoglobulin heavy constant mu	16019	--	-1.387			Plasma Membrane	transmembrane receptor	unspecified application		3507	16019
IL7	interleukin 7	16196	16196	-0.587	-0.758		Extracellular Space	cytokine	efficacy,unspecified application		3574	16196	25647
IL7R	interleukin 7 receptor	16197	16197	-0.295	-1.031		Plasma Membrane	transmembrane receptor		recombinant human interleukin-7	3575	16197	294797

## Sheet: 17XNL
		17XNL-D1	17XNL-D4	17XNL-D1	17XNL-D4
Graft-versus-host disease signaling
Symbol	Entrez Gene Name	Entrez Gene-D1	Entrez Gene/Gene Symbol - mouse (Entrez Gene)-D4	Expr Log Ratio-D1	Expr Log Ratio-D4	Expected	Location	Type(s)	Biomarker Application(s)	Drug(s)	Entrez Gene ID for Human	Entrez Gene ID for Mouse	Entrez Gene ID for Rat
CD28	CD28 molecule	12487	12487	0.14	0.923		Plasma Membrane	transmembrane receptor	efficacy		940	12487	25660
CD86	CD86 molecule	12524	12524	0.217	-0.718		Plasma Membrane	transmembrane receptor	efficacy,prognosis	abatacept, belatacept, abatacept/methotrexate	942	12524	56822
H2-Eb2	histocompatibility 2, class II antigen E beta2	381091	381091	0.211	-0.573		Other	other				381091	24981
H2-DMa	major histocompatibility complex, class II, DM alpha	14998	14998	0.615	-1.482		Plasma Membrane	transmembrane receptor			3108	14998
H2-DMb1	major histocompatibility complex, class II, DM beta	14999	15000	0.534	-1.177		Plasma Membrane	transmembrane receptor			3109	15000|14999
H2-Oa	major histocompatibility complex, class II, DO alpha	15001	15001	0.436	-1.698		Plasma Membrane	transmembrane receptor			3111	15001	24984
H2-Ob	major histocompatibility complex, class II, DO beta	15002	15002	0.354	-1.285		Plasma Membrane	transmembrane receptor			3112	15002	365542
H2-Aa	major histocompatibility complex, class II, DQ alpha 1	14960	14960	0.225	-0.841		Plasma Membrane	transmembrane receptor			3117	14960	309621
H2-Ab1	major histocompatibility complex, class II, DQ beta 1	14961	14961	0.317	-1.645		Plasma Membrane	other			3119	14961	309622
H2-Eb1	major histocompatibility complex, class II, DR beta 5	14969	14969	0.317	-1.252		Plasma Membrane	transmembrane receptor			3127	14969	294270
IFNG	interferon gamma	15978	15978	0.653	0.988		Extracellular Space	cytokine	diagnosis,efficacy,response to therapy,unspecified application		3458	15978	25712
IL33	interleukin 33	77125	77125	1.061	0.693		Extracellular Space	cytokine			90865	77125	361749
IL1B	interleukin 1 beta	16176	16176	0.192	-0.986		Extracellular Space	cytokine	diagnosis,efficacy,prognosis	canakinumab, gevokizumab, canakinumab/INS, gallium nitrate	3553	16176	24494
PRF1	perforin 1	18646	18646	-1.043	0.077		Cytoplasm	transporter			5551	18646	50669
B Cell Development
Symbol	Entrez Gene Name	Entrez Gene-D1	Entrez Gene/Gene Symbol - mouse (Entrez Gene)-D4	Expr Log Ratio-D1	Expr Log Ratio-D4	Expected	Location	Type(s)	Biomarker Application(s)	Drug(s)	Entrez Gene ID for Human	Entrez Gene ID for Mouse	Entrez Gene ID for Rat
CD40	CD40 molecule	21939	21939	0.362	-0.927		Plasma Membrane	transmembrane receptor	efficacy,unspecified application	dacetuzumab, CFZ533, FFP104, SEA-CD40, APX005M	958	21939	171369
CD86	CD86 molecule	12524	12524	0.217	-0.718		Plasma Membrane	transmembrane receptor	efficacy,prognosis	abatacept, belatacept, abatacept/methotrexate	942	12524	56822
CD79A	CD79a molecule	12518	12518	0.215	-1.378		Plasma Membrane	transmembrane receptor	unspecified application		973	12518	100913063
CD79B	CD79b molecule	15985	15985	0.163	-1.071		Plasma Membrane	transmembrane receptor	efficacy		974	15985	171055
H2-Eb2	histocompatibility 2, class II antigen E beta2	381091	381091	0.211	-0.573		Other	other				381091	24981
H2-DMa	major histocompatibility complex, class II, DM alpha	14998	14998	0.615	-1.482		Plasma Membrane	transmembrane receptor			3108	14998
H2-DMb1	major histocompatibility complex, class II, DM beta	14999	15000	0.534	-1.177		Plasma Membrane	transmembrane receptor			3109	15000|14999
H2-Oa	major histocompatibility complex, class II, DO alpha	15001	15001	0.436	-1.698		Plasma Membrane	transmembrane receptor			3111	15001	24984
H2-Ob	major histocompatibility complex, class II, DO beta	15002	15002	0.354	-1.285		Plasma Membrane	transmembrane receptor			3112	15002	365542
H2-Aa	major histocompatibility complex, class II, DQ alpha 1	14960	14960	0.225	-0.841		Plasma Membrane	transmembrane receptor			3117	14960	309621
H2-Ab1	major histocompatibility complex, class II, DQ beta 1	14961	14961	0.317	-1.645		Plasma Membrane	other			3119	14961	309622
H2-Eb1	major histocompatibility complex, class II, DR beta 5	14969	14969	0.317	-1.252		Plasma Membrane	transmembrane receptor			3127	14969	294270
IL7	interleukin 7	16196	16196	-0.195	-0.543		Extracellular Space	cytokine	efficacy,unspecified application		3574	16196	25647
IL7R	interleukin 7 receptor	16197	16197	0.454	-1.182		Plasma Membrane	transmembrane receptor		recombinant human interleukin-7	3575	16197	294797
IGHM	immunoglobulin heavy constant mu	16019	--	0.962			Plasma Membrane	transmembrane receptor	unspecified application		3507	16019
Antigen Presentation Pathway
Symbol	Entrez Gene Name	Entrez Gene-D1	Entrez Gene/Gene Symbol - mouse (Entrez Gene)-D4	Expr Log Ratio-D1	Expr Log Ratio-D4	Expected	Location	Type(s)	Biomarker Application(s)	Drug(s)	Entrez Gene ID for Human	Entrez Gene ID for Mouse	Entrez Gene ID for Rat
CALR	calreticulin	12317	12317	-0.346	1.083		Cytoplasm	transcription regulator	efficacy,unspecified application		811	12317	64202
CD74	CD74 molecule	16149	16149	0.303	-1.216		Plasma Membrane	transmembrane receptor		milatuzumab	972	16149	25599
CIITA	class II major histocompatibility complex transactivator	12265	12265	0.311	-1.156		Nucleus	transcription regulator			4261	12265	85483
H2-DMa	major histocompatibility complex, class II, DM alpha	14998	14998	0.615	-1.482		Plasma Membrane	transmembrane receptor			3108	14998
H2-DMb1	major histocompatibility complex, class II, DM beta	14999	15000	0.534	-1.177		Plasma Membrane	transmembrane receptor			3109	15000|14999
H2-Oa	major histocompatibility complex, class II, DO alpha	15001	15001	0.436	-1.698		Plasma Membrane	transmembrane receptor			3111	15001	24984
H2-Ob	major histocompatibility complex, class II, DO beta	15002	15002	0.354	-1.285		Plasma Membrane	transmembrane receptor			3112	15002	365542
H2-Aa	major histocompatibility complex, class II, DQ alpha 1	14960	14960	0.225	-0.841		Plasma Membrane	transmembrane receptor			3117	14960	309621
H2-Ab1	major histocompatibility complex, class II, DQ beta 1	14961	14961	0.317	-1.645		Plasma Membrane	other			3119	14961	309622
H2-Eb1	major histocompatibility complex, class II, DR beta 5	14969	14969	0.317	-1.252		Plasma Membrane	transmembrane receptor			3127	14969	294270
IFNG	interferon gamma	15978	15978	0.653	0.988		Extracellular Space	cytokine	diagnosis,efficacy,response to therapy,unspecified application		3458	15978	25712
NLRC5	NLR family CARD domain containing 5	434341	434341	0.957	0.313		Cytoplasm	transcription regulator			84166	434341
PDIA3	protein disulfide isomerase family A member 3	14827	14827	0.139	0.63		Cytoplasm	peptidase	diagnosis		2923	14827	29468
PSMB5	proteasome subunit beta 5	19173	19173	-0.129	0.669		Cytoplasm	peptidase		carfilzomib, bortezomib/cladribine/rituximab, ixazomib citrate, bortezomib/sorafenib, bortezomib/paclitaxel, bortezomib/dexamethasone, bortezomib/dexamethasone/doxorubicin, bortezomib/dexamethasone/lenalidomide, bortezomib/dexamethasone/thalidomide, carfilzomib/dexamethasone/lenalidomide, bortezomib/prednisone, bortezomib/doxorubicin, bortezomib/vorinostat, bortezomib/thalidomide, bortezomib/ritu…	5693	19173	29425
PSMB8	proteasome subunit beta 8	16913	16913	0.571	0.013		Cytoplasm	peptidase		carfilzomib, carfilzomib/dexamethasone/lenalidomide, carfilzomib/dexamethasone/rituximab, carfilzomib/dexamethasone	5696	16913	24968
PSMB9	proteasome subunit beta 9	16912	16912	0.716	0.084		Cytoplasm	peptidase		carfilzomib, carfilzomib/dexamethasone/lenalidomide, carfilzomib/dexamethasone/rituximab, carfilzomib/dexamethasone	5698	16912	24967
TAP1	transporter 1, ATP binding cassette subfamily B member	21354	21354	0.589	0.061		Cytoplasm	transporter			6890	21354	24811
TAP2	transporter 2, ATP binding cassette subfamily B member	21355	21355	0.605	-0.602		Cytoplasm	transporter			6891	21355	24812
Th1 and Th2 Activation Pathway
Symbol	Entrez Gene Name	Entrez Gene-D1	Entrez Gene/Gene Symbol - mouse (Entrez Gene)-D4	Expr Log Ratio-D1	Expr Log Ratio-D4	Expected	Location	Type(s)	Biomarker Application(s)	Drug(s)	Entrez Gene ID for Human	Entrez Gene ID for Mouse	Entrez Gene ID for Rat
CCR3	C-C motif chemokine receptor 3	12771	12771	-0.356	-0.776		Plasma Membrane	G-protein coupled receptor			1232	12771	117027
CCR5	C-C motif chemokine receptor 5 (gene/pseudogene)	12774	12774	0.529	0.985		Plasma Membrane	G-protein coupled receptor	diagnosis,efficacy	maraviroc, vicriviroc, ancriviroc	1234	12774	117029
CD274	CD274 molecule	60533	60533	0.804	-0.338		Plasma Membrane	enzyme	efficacy	atezolizumab, durvalumab, avelumab, anti PD-L1 antibody, FAZ053, CX-072, LY3300054, CA-170, KN035	29126	60533	499342
CD28	CD28 molecule	12487	12487	0.14	0.923		Plasma Membrane	transmembrane receptor	efficacy		940	12487	25660
CD3E	CD3e molecule	12501	12501	0.505	-0.454		Plasma Membrane	transmembrane receptor		blinatumomab, muromonab-CD3	916	12501	315609
CD40	CD40 molecule	21939	21939	0.362	-0.927		Plasma Membrane	transmembrane receptor	efficacy,unspecified application	dacetuzumab, CFZ533, FFP104, SEA-CD40, APX005M	958	21939	171369
CD86	CD86 molecule	12524	12524	0.217	-0.718		Plasma Membrane	transmembrane receptor	efficacy,prognosis	abatacept, belatacept, abatacept/methotrexate	942	12524	56822
CXCR3	C-X-C motif chemokine receptor 3	12766	12766	0.127	1.139		Plasma Membrane	G-protein coupled receptor	diagnosis		2833	12766	84475
H2-Eb2	histocompatibility 2, class II antigen E beta2	381091	381091	0.211	-0.573		Other	other				381091	24981
HAVCR2	hepatitis A virus cellular receptor 2	171285	171285	0.195	-0.773		Plasma Membrane	other	unspecified application	MBG453, LY3321367	84868	171285	363578
H2-DMa	major histocompatibility complex, class II, DM alpha	14998	14998	0.615	-1.482		Plasma Membrane	transmembrane receptor			3108	14998
H2-DMb1	major histocompatibility complex, class II, DM beta	14999	15000	0.534	-1.177		Plasma Membrane	transmembrane receptor			3109	15000|14999
H2-Oa	major histocompatibility complex, class II, DO alpha	15001	15001	0.436	-1.698		Plasma Membrane	transmembrane receptor			3111	15001	24984
H2-Ob	major histocompatibility complex, class II, DO beta	15002	15002	0.354	-1.285		Plasma Membrane	transmembrane receptor			3112	15002	365542
H2-Aa	major histocompatibility complex, class II, DQ alpha 1	14960	14960	0.225	-0.841		Plasma Membrane	transmembrane receptor			3117	14960	309621
H2-Eb1	major histocompatibility complex, class II, DR beta 5	14969	14969	0.317	-1.252		Plasma Membrane	transmembrane receptor			3127	14969	294270
ICAM1	intercellular adhesion molecule 1	15894	15894	0.548	-0.375		Plasma Membrane	transmembrane receptor	diagnosis,efficacy,prognosis,unspecified application		3383	15894	25464
ICOS	inducible T-cell costimulator	54167	54167	0.285	1.212		Plasma Membrane	transmembrane receptor			29851	54167	64545
IFNG	interferon gamma	15978	15978	0.653	0.988		Extracellular Space	cytokine	diagnosis,efficacy,response to therapy,unspecified application		3458	15978	25712
IFNGR1	interferon gamma receptor 1	15979	15979	0.055	-0.868		Plasma Membrane	transmembrane receptor		interferon gamma-1b	3459	15979	116465
IL10	interleukin 10	16153	16153	0.156	1.633		Extracellular Space	cytokine	diagnosis,disease progression,efficacy,prognosis,response to therapy,safety,unspecified application		3586	16153	25325
IL10RA	interleukin 10 receptor subunit alpha	16154	16154	0.312	-0.629		Plasma Membrane	transmembrane receptor			3587	16154	117539
IL10RB	interleukin 10 receptor subunit beta	16155	16155	0.107	-0.505		Plasma Membrane	transmembrane receptor			3588	16155	304091
IL12A	interleukin 12A	16159	16159	0.102	-0.721		Extracellular Space	cytokine			3592	16159	84405
IL18R1	interleukin 18 receptor 1	16182	16182	0.291	-0.51		Plasma Membrane	transmembrane receptor			8809	16182	301365
IL27RA	interleukin 27 receptor subunit alpha	50931	50931	0.273	-0.794		Plasma Membrane	transmembrane receptor			9466	50931	288905
IL33	interleukin 33	77125	77125	1.061	0.693		Extracellular Space	cytokine			90865	77125	361749
IL6R	interleukin 6 receptor	16194	16194	0.183	-0.562		Plasma Membrane	transmembrane receptor	efficacy	tocilizumab, sarilumab, methotrexate/tocilizumab, methotrexate/sarilumab	3570	16194	24499
IRF1	interferon regulatory factor 1	16362	16362	1.159	-0.23		Nucleus	transcription regulator			3659	16362	24508
NFATC1	nuclear factor of activated T-cells 1	18018	18018	0.323	-1.072		Nucleus	transcription regulator			4772	18018	100361818
NFKB1	nuclear factor kappa B subunit 1	18033	18033	0.297	-0.652		Nucleus	transcription regulator		dexamethasone/thalidomide, bortezomib/dexamethasone/thalidomide, rituximab/thalidomide, bortezomib/thalidomide, prednisone/thalidomide, triflusal, thalidomide	4790	18033	81736
NOTCH4	notch 4	18132	18132	0.071	-0.836		Plasma Membrane	transcription regulator	diagnosis		4855	18132	406162
PIK3R1	phosphoinositide-3-kinase regulatory subunit 1	18708	18708	0.101	-0.803		Cytoplasm	kinase			5295	18708	25513
SOCS3	suppressor of cytokine signaling 3	12702	12702	0.795	0.914		Cytoplasm	phosphatase	diagnosis,efficacy		9021	12702	89829
STAT1	signal transducer and activator of transcription 1	20846	20846	1.108	-0.593		Nucleus	transcription regulator	diagnosis,efficacy,prognosis,response to therapy		6772	20846	25124
STAT3	signal transducer and activator of transcription 3	20848	20848	0.573	-0.069		Nucleus	transcription regulator	diagnosis,efficacy,prognosis,response to therapy	OPB-31121, OPB-51602	6774	20848	25125
TBX21	T-box 21	57765	57765	0.12	0.619		Nucleus	transcription regulator			30009	57765	303496
TGFB1	transforming growth factor beta 1	21803	21803	0.074	-0.908		Extracellular Space	growth factor	diagnosis,efficacy,prognosis,safety,unspecified application	dalantercept, LY3200882	7040	21803	59086
TGFBR2	transforming growth factor beta receptor 2	21813	21813	0.262	-0.854		Plasma Membrane	kinase			7048	21813	81810
TGFBR3	transforming growth factor beta receptor 3	21814	21814	0.064	-0.92		Plasma Membrane	kinase			7049	21814	29610
TIMD4	T-cell immunoglobulin and mucin domain containing 4	276891	276891	0.096	-1.375		Plasma Membrane	other			91937	276891	497891
TNFRSF4	TNF receptor superfamily member 4	22163	22163	0.564	0.161		Plasma Membrane	transmembrane receptor	diagnosis	GSK3174998, PF-04518600, MOXR0916, MEDI0562	7293	22163	25572
Altered T Cell and B Cell Signaling in Rheumatoid Arthritis
Symbol	Entrez Gene Name	Entrez Gene-D1	Entrez Gene/Gene Symbol - mouse (Entrez Gene)-D4	Expr Log Ratio-D1	Expr Log Ratio-D4	Expected	Location	Type(s)	Biomarker Application(s)	Drug(s)	Entrez Gene ID for Human	Entrez Gene ID for Mouse	Entrez Gene ID for Rat
CCL21	C-C motif chemokine ligand 21	18829	100042493	0.185	-1.844		Extracellular Space	cytokine	disease progression		6366	100041593|100504346|18829|65956|100041504|100504362|100504239|100862177|100042493	298006
CD28	CD28 molecule	12487	12487	0.14	0.923		Plasma Membrane	transmembrane receptor	efficacy		940	12487	25660
CD40	CD40 molecule	21939	21939	0.362	-0.927		Plasma Membrane	transmembrane receptor	efficacy,unspecified application	dacetuzumab, CFZ533, FFP104, SEA-CD40, APX005M	958	21939	171369
CD86	CD86 molecule	12524	12524	0.217	-0.718		Plasma Membrane	transmembrane receptor	efficacy,prognosis	abatacept, belatacept, abatacept/methotrexate	942	12524	56822
CD79A	CD79a molecule	12518	12518	0.215	-1.378		Plasma Membrane	transmembrane receptor	unspecified application		973	12518	100913063
CD79B	CD79b molecule	15985	15985	0.163	-1.071		Plasma Membrane	transmembrane receptor	efficacy		974	15985	171055
CXCL13	C-X-C motif chemokine ligand 13	55985	55985	0.427	-0.586		Extracellular Space	cytokine	efficacy,unspecified application		10563	55985	498335
H2-Eb2	histocompatibility 2, class II antigen E beta2	381091	381091	0.211	-0.573		Other	other				381091	24981
H2-DMa	major histocompatibility complex, class II, DM alpha	14998	14998	0.615	-1.482		Plasma Membrane	transmembrane receptor			3108	14998
H2-DMb1	major histocompatibility complex, class II, DM beta	14999	15000	0.534	-1.177		Plasma Membrane	transmembrane receptor			3109	15000|14999
H2-Oa	major histocompatibility complex, class II, DO alpha	15001	15001	0.436	-1.698		Plasma Membrane	transmembrane receptor			3111	15001	24984
H2-Ob	major histocompatibility complex, class II, DO beta	15002	15002	0.354	-1.285		Plasma Membrane	transmembrane receptor			3112	15002	365542
H2-Aa	major histocompatibility complex, class II, DQ alpha 1	14960	14960	0.225	-0.841		Plasma Membrane	transmembrane receptor			3117	14960	309621
H2-Ab1	major histocompatibility complex, class II, DQ beta 1	14961	14961	0.317	-1.645		Plasma Membrane	other			3119	14961	309622
H2-Eb1	major histocompatibility complex, class II, DR beta 5	14969	14969	0.317	-1.252		Plasma Membrane	transmembrane receptor			3127	14969	294270
IFNG	interferon gamma	15978	15978	0.653	0.988		Extracellular Space	cytokine	diagnosis,efficacy,response to therapy,unspecified application		3458	15978	25712
IL10	interleukin 10	16153	16153	0.156	1.633		Extracellular Space	cytokine	diagnosis,disease progression,efficacy,prognosis,response to therapy,safety,unspecified application		3586	16153	25325
IL21	interleukin 21	60505	60505	0.059	0.604		Extracellular Space	cytokine			59067	60505	365769
IL33	interleukin 33	77125	77125	1.061	0.693		Extracellular Space	cytokine			90865	77125	361749
IL12A	interleukin 12A	16159	16159	0.102	-0.721		Extracellular Space	cytokine			3592	16159	84405
IL1B	interleukin 1 beta	16176	16176	0.192	-0.986		Extracellular Space	cytokine	diagnosis,efficacy,prognosis	canakinumab, gevokizumab, canakinumab/INS, gallium nitrate	3553	16176	24494
LTB	lymphotoxin beta	16994	16994	0.122	-1.577		Extracellular Space	cytokine	safety,unspecified application		4050	16994	361795
MAP3K14	mitogen-activated protein kinase kinase kinase 14	53859	53859	0.249	-0.796		Cytoplasm	kinase			9020	53859	360640
NFKB1	nuclear factor kappa B subunit 1	18033	18033	0.297	-0.652		Nucleus	transcription regulator		dexamethasone/thalidomide, bortezomib/dexamethasone/thalidomide, rituximab/thalidomide, bortezomib/thalidomide, prednisone/thalidomide, triflusal, thalidomide	4790	18033	81736
PRTN3	proteinase 3	19152	19152	-0.313	-0.682		Extracellular Space	peptidase	unspecified application		5657	19152	314615
RELA	RELA proto-oncogene, NF-kB subunit	19697	19697	0.257	-0.693		Nucleus	transcription regulator	diagnosis,efficacy	NF-kappaB decoy	5970	19697	309165
RELB	RELB proto-oncogene, NF-kB subunit	19698	19698	0.288	-0.63		Nucleus	transcription regulator	diagnosis,disease progression,unspecified application		5971	19698	100360982
TGFB1	transforming growth factor beta 1	21803	21803	0.074	-0.908		Extracellular Space	growth factor	diagnosis,efficacy,prognosis,safety,unspecified application	dalantercept, LY3200882	7040	21803	59086
TLR2	toll like receptor 2	24088	24088	-0.027	-0.567		Plasma Membrane	transmembrane receptor	diagnosis,efficacy,unspecified application	OM 174 lipid	7097	24088	310553
Tlr11	toll-like receptor 11	239081	239081	0.088	-0.682		Plasma Membrane	transmembrane receptor				239081	498491
TNFRSF17	TNF receptor superfamily member 17	21935	21935	0.054	1.865		Plasma Membrane	transmembrane receptor		GSK2857916	608	21935	287034
TNFSF13B	TNF superfamily member 13b	24099	24099	0.398	-0.611		Extracellular Space	cytokine	efficacy,response to therapy	belimumab	10673	24099	498666
TRAF3	TNF receptor associated factor 3	22031	22031	0.15	-0.672		Cytoplasm	enzyme			7187	22031	362788
Interferon signaling
Symbol	Entrez Gene Name	Entrez Gene-D1	Entrez Gene/Gene Symbol - mouse (Entrez Gene)-D4	Expr Log Ratio-D1	Expr Log Ratio-D4	Expected	Location	Type(s)	Biomarker Application(s)	Drug(s)	Entrez Gene ID for Human	Entrez Gene ID for Mouse	Entrez Gene ID for Rat
BCL2	BCL2, apoptosis regulator	12043	12043	0.245	-0.625	Down	Cytoplasm	transporter	diagnosis,efficacy,prognosis,unspecified application	oblimersen, rasagiline, (-)-gossypol, BCL-2 blocker, navitoclax, gemcitabine/paclitaxel, bortezomib/paclitaxel, venetoclax, paclitaxel/trastuzumab, paclitaxel/pertuzumab/trastuzumab, lapatinib/paclitaxel, doxorubicin/paclitaxel, epirubicin/paclitaxel, paclitaxel/ramucirumab, paclitaxel/topotecan, BCL201, S 055746, APG-1252, rituximab/venetoclax, paclitaxel/rituximab, paclitaxel	596	12043	24224
IFIT1	interferon induced protein with tetratricopeptide repeats 1	667373	--	0.625		Up	Cytoplasm	other			3434	112419|667373	294090
IFIT3	interferon induced protein with tetratricopeptide repeats 3	15959	15959	0.881	-0.537	Up	Cytoplasm	other			3437	667370|15959	309526
IFNG	interferon gamma	15978	15978	0.653	0.988	Up	Extracellular Space	cytokine	diagnosis,efficacy,response to therapy,unspecified application		3458	15978	25712
IFNGR1	interferon gamma receptor 1	15979	15979	0.055	-0.868	Up	Plasma Membrane	transmembrane receptor		interferon gamma-1b	3459	15979	116465
IRF1	interferon regulatory factor 1	16362	16362	1.159	-0.23	Up	Nucleus	transcription regulator			3659	16362	24508
ISG15	ISG15 ubiquitin-like modifier	100038882	100038882	-0.734	0.141	Up	Extracellular Space	other			9636	100038882	298693
PSMB8	proteasome subunit beta 8	16913	16913	0.571	0.013	Up	Cytoplasm	peptidase		carfilzomib, carfilzomib/dexamethasone/lenalidomide, carfilzomib/dexamethasone/rituximab, carfilzomib/dexamethasone	5696	16913	24968
RELA	RELA proto-oncogene, NF-kB subunit	19697	19697	0.257	-0.693	Down	Nucleus	transcription regulator	diagnosis,efficacy	NF-kappaB decoy	5970	19697	309165
STAT1	signal transducer and activator of transcription 1	20846	20846	1.108	-0.593	Up	Nucleus	transcription regulator	diagnosis,efficacy,prognosis,response to therapy		6772	20846	25124
TAP1	transporter 1, ATP binding cassette subfamily B member	21354	21354	0.589	0.061	Up	Cytoplasm	transporter			6890	21354	24811
