# Supplementary material for: Detection of host pathways universally inhibited after Plasmodium yoelii infection for immune intervention
Source: Sci Rep. 2018 Oct 16;8:15280. doi: 10.1038/s41598-018-33599-1 (PMC6191451; doi:10.1038/s41598-018-33599-1)
Supplement: Supplementary file 5 — Dataset 4 [file 41598_2018_33599_MOESM5_ESM.xlsx]

## Sheet: 17XNL
		17XNL-D1	17XNL-D4	17XNL-D1	17XNL-D4
Heme biosynthesis II
Symbol	Entrez Gene Name	Entrez Gene-D1	Entrez Gene/Gene Symbol - mouse (Entrez Gene)-D4	Expr Log Ratio-D1	Expr Log Ratio-D4	Expected	Location	Type(s)	Biomarker Application(s)	Drug(s)	Entrez Gene ID for Human	Entrez Gene ID for Mouse	Entrez Gene ID for Rat
ALAD	aminolevulinate dehydratase	17025	17025	-1.128	0.121		Cytoplasm	enzyme		delta-aminolevulinic acid	210	17025	25374
ALAS2	5'-aminolevulinate synthase 2	11656	11656	-1.043	-1.313		Cytoplasm	enzyme			212	11656	25748
CPOX	coproporphyrinogen oxidase	12892	12892	-0.821	0.434		Cytoplasm	enzyme			1371	12892	304024
FECH	ferrochelatase	14151	14151	-1.172	-0.59		Cytoplasm	enzyme			2235	14151	361338
HMBS	hydroxymethylbilane synthase	15288	15288	-2.137	0.493		Cytoplasm	enzyme			3145	15288	25709
PPOX	protoporphyrinogen oxidase	19044	19044	-1.182	0.366		Cytoplasm	enzyme			5498	19044	289219
UROD	uroporphyrinogen decarboxylase	22275	22275	-1.39	0.186		Cytoplasm	enzyme			7389	22275	29421
UROS	uroporphyrinogen III synthase	22276	22276	-1.544	0.806		Cytoplasm	enzyme			7390	22276	309070
Heme biosynthesis from uroporphyrinogen-III I
Symbol	Entrez Gene Name	Entrez Gene-D1	Entrez Gene/Gene Symbol - mouse (Entrez Gene)-D4	Expr Log Ratio-D1	Expr Log Ratio-D4	Expected	Location	Type(s)	Biomarker Application(s)	Drug(s)	Entrez Gene ID for Human	Entrez Gene ID for Mouse	Entrez Gene ID for Rat
CPOX	coproporphyrinogen oxidase	12892	12892	-0.821	0.434		Cytoplasm	enzyme			1371	12892	304024
FECH	ferrochelatase	14151	14151	-1.172	-0.59		Cytoplasm	enzyme			2235	14151	361338
PPOX	protoporphyrinogen oxidase	19044	19044	-1.182	0.366		Cytoplasm	enzyme			5498	19044	289219
UROD	uroporphyrinogen decarboxylase	22275	22275	-1.39	0.186		Cytoplasm	enzyme			7389	22275	29421
Tetrapyrrole biosynthesis II
Symbol	Entrez Gene Name	Entrez Gene-D1	Entrez Gene/Gene Symbol - mouse (Entrez Gene)-D4	Expr Log Ratio-D1	Expr Log Ratio-D4	Expected	Location	Type(s)	Biomarker Application(s)	Drug(s)	Entrez Gene ID for Human	Entrez Gene ID for Mouse	Entrez Gene ID for Rat
ALAD	aminolevulinate dehydratase	17025	17025	-1.128	0.121		Cytoplasm	enzyme		delta-aminolevulinic acid	210	17025	25374
ALAS2	5'-aminolevulinate synthase 2	11656	11656	-1.043	-1.313		Cytoplasm	enzyme			212	11656	25748
HMBS	hydroxymethylbilane synthase	15288	15288	-2.137	0.493		Cytoplasm	enzyme			3145	15288	25709
UROS	uroporphyrinogen III synthase	22276	22276	-1.544	0.806		Cytoplasm	enzyme			7390	22276	309070

## Sheet: N67
		N67-D1	N67-D4	N67-D1	N67-D4
Heme biosynthesis II
Symbol	Entrez Gene Name	Entrez Gene-D1	Entrez Gene/Gene Symbol - mouse (Entrez Gene)-D4	Expr Log Ratio-D1	Expr Log Ratio-D4	Expected	Location	Type(s)	Biomarker Application(s)	Drug(s)	Entrez Gene ID for Human	Entrez Gene ID for Mouse	Entrez Gene ID for Rat
ALAD	aminolevulinate dehydratase	17025	17025	-0.775	-0.255		Cytoplasm	enzyme		delta-aminolevulinic acid	210	17025	25374
ALAS2	5'-aminolevulinate synthase 2	11656	11656	-0.649	-3.139		Cytoplasm	enzyme			212	11656	25748
CPOX	coproporphyrinogen oxidase	12892	12892	-0.549	0.199		Cytoplasm	enzyme			1371	12892	304024
FECH	ferrochelatase	14151	14151	-0.654	-1.328		Cytoplasm	enzyme			2235	14151	361338
HMBS	hydroxymethylbilane synthase	15288	15288	-1.152	-0.055		Cytoplasm	enzyme			3145	15288	25709
PPOX	protoporphyrinogen oxidase	19044	19044	-0.699	-0.48		Cytoplasm	enzyme			5498	19044	289219
UROD	uroporphyrinogen decarboxylase	22275	22275	-0.866	-0.716		Cytoplasm	enzyme			7389	22275	29421
UROS	uroporphyrinogen III synthase	22276	22276	-0.876	-0.38		Cytoplasm	enzyme			7390	22276	309070
Heme biosynthesis from uroporphyrinogen-III I
Symbol	Entrez Gene Name	Entrez Gene-D1	Entrez Gene/Gene Symbol - mouse (Entrez Gene)-D4	Expr Log Ratio-D1	Expr Log Ratio-D4	Expected	Location	Type(s)	Biomarker Application(s)	Drug(s)	Entrez Gene ID for Human	Entrez Gene ID for Mouse	Entrez Gene ID for Rat
CPOX	coproporphyrinogen oxidase	12892	12892	-0.549	0.199		Cytoplasm	enzyme			1371	12892	304024
FECH	ferrochelatase	14151	14151	-0.654	-1.328		Cytoplasm	enzyme			2235	14151	361338
PPOX	protoporphyrinogen oxidase	19044	19044	-0.699	-0.48		Cytoplasm	enzyme			5498	19044	289219
UROD	uroporphyrinogen decarboxylase	22275	22275	-0.866	-0.716		Cytoplasm	enzyme			7389	22275	29421
Tetrapyrrole biosynthesis II
Symbol	Entrez Gene Name	Entrez Gene-D1	Entrez Gene/Gene Symbol - mouse (Entrez Gene)-D4	Expr Log Ratio-D1	Expr Log Ratio-D4	Expected	Location	Type(s)	Biomarker Application(s)	Drug(s)	Entrez Gene ID for Human	Entrez Gene ID for Mouse	Entrez Gene ID for Rat
ALAD	aminolevulinate dehydratase	17025	17025	-0.775	-0.255		Cytoplasm	enzyme		delta-aminolevulinic acid	210	17025	25374
ALAS2	5'-aminolevulinate synthase 2	11656	11656	-0.649	-3.139		Cytoplasm	enzyme			212	11656	25748
HMBS	hydroxymethylbilane synthase	15288	15288	-1.152	-0.055		Cytoplasm	enzyme			3145	15288	25709
UROS	uroporphyrinogen III synthase	22276	22276	-0.876	-0.38		Cytoplasm	enzyme			7390	22276	309070
