# Supplementary material for: Detection of host pathways universally inhibited after Plasmodium yoelii infection for immune intervention
Source: Sci Rep. 2018 Oct 16;8:15280. doi: 10.1038/s41598-018-33599-1 (PMC6191451; doi:10.1038/s41598-018-33599-1)
Supplement: Supplementary file 6 — Dataset 5 [file 41598_2018_33599_MOESM6_ESM.xlsx]

## Sheet: D1-Upstream
N67-D1-fold_change≥2 Upstream regulator										17XNL-D1-fold_change≥2 Upstream regulator
Upstream Regulator	Expr Log Ratio	Molecule Type	Predicted Activation State	Activation z-score	p-value of overlap	Target molecules in dataset	Mechanistic Network			Upstream Regulator	Expr Log Ratio	Molecule Type	Predicted Activation State	Activation z-score	p-value of overlap	Target molecules in dataset	Mechanistic Network
lipopolysaccharide		chemical drug	Activated	10.435	3.01e-81	ABCC3,ACOD1,Acot1,ADAR,AGTR1,AQP1,ASS1,ATF3,CASP4,Ccl2,CCL2,CCL3L3,CCL4,Ccl7,CCND1,CCND2,CCR3,CCRL2,CD163,CD274,CD40,Cd59a,CD69,CD86,CDKN1A,CEBPB,CFB,CGAS,CH25H,CLEC4D,CLEC7A,CLIC4,CMPK2,CSF1R,CXCL10,CXCL12,CXCL16,CXCL2,Cxcl9,DAXX,DDX58,DHX58,DRAM1,EGR1,EIF2AK2,FAS,FCGRT,FPR2,FSCN1,GADD45B,GBP2,GBP4,GBP5,GBP6,GUCY1A3,H2-T10,HDC,HK2,HMGCS2,HPGD,HSPA1A/HSPA1B,ICAM1,IFI16,IFI35,IFI44,Ifi47,IFIT1,IFI…	200 (16)			ABCB6	-0.648	transporter	Activated	3.729	2.11e-19	ALAD,ALAS2,FECH,GLRX5,HAGH,HMBS,ISCA1,KLF1,NT5C3A,PPOX,PRDX2,SLC25A37,UROD,UROS
IFNG	1.194	cytokine	Activated	9.57	9.61e-82	ACOD1,Acot1,AGTR1,AQP1,ASS1,ATF3,BATF2,Bst2,CALHM6,CASP4,Ccl2,CCL2,CCL3L3,CCL4,Ccl7,CCND1,CCND2,CCR3,CCRL2,CD163,CD274,CD40,CD86,CDKN1A,CEBPB,CFB,CGAS,CH25H,CLEC7A,CLIC4,CMPK2,CSF1R,CXCL10,CXCL12,CXCL16,CXCL2,Cxcl9,DAXX,DBP,DDX58,DTX3L,EGR1,EIF2AK2,FAS,FCER2,FCGR3A/FCGR3B,FPR2,GBP2,GBP4,GBP5,GBP6,GBP7,GDF15,GLIPR2,Gvin1 (includes others),HK2,H2-T23,HSPA1A/HSPA1B,ICAM1,IFI16,IFI35,IFI44,Ifi47,IFIT…	188 (17)			BNIP3L	-0.677	other	Activated	3.464	1.87e-14	ALAS2,ANK1,AURKA,BCL2L1,CDKN3,EIF2AK1,GADD45A,NT5C3A,RRM2,TFDP2,TFRC,TOP2A
poly rI:rC-RNA		biologic drug	Activated	8.004	1.32e-60	ADAR,ASB13,ATF3,Bst2,Ccl2,CCL2,CCL3L3,CCL4,CD274,CD40,CD69,CD86,CEBPB,CFB,CGAS,CLEC7A,CXCL10,CXCL2,Cxcl9,DAXX,DDX58,DHX58,EGR1,EIF2AK2,FAS,GADD45B,GBP2,GDF15,HFE,H2-T23,ICAM1,IFI16,IFIT1,IFIT2,IFIT3,IFITM3,IFNA4,IFNB1,IFNG,Igtp,Iigp1,IL15,IL1A,IL1B,IRF1,IRF7,ISG15,ISG20,JUNB,LGALS9B,MMP3,Mx1/Mx2,MYD88,NAMPT,NLRC5,OAS1,OAS2,OAS3,OASL,Oasl2,PLAU,RGS1,RSAD2,SLC40A1,Sp100,STAT1,STAT2,TAP1,TAP2,TNF,TN…	186 (17)			CDKN2A	0.027	transcription regulator	Activated	3.264	2.97e-05	BIRC5,CCL19,CCNB1,CDK1,CXCL10,Cxcl9,E2F2,MKI67,RRM1,RRM2,TK1	72 (20)
IRF7	2.7	transcription regulator	Activated	7.906	4.6e-83	ADAR,BC147527,CALHM6,CASP4,Ccl2,CCRL2,CD40,CD69,CMPK2,CXCL10,DAXX,DDX58,DHX58,GBP4,GBP5,HELZ2,IFI16,IFI35,IFI44,Ifi47,IFIT1,IFIT2,IFIT3,IFITM3,IFNA4,IFNB1,Igtp,IL15,IL33,IRF1,IRF7,IRGM,Irgm1,ISG15,ISG20,Ly6a (includes others),Mx1/Mx2,NAMPT,NRAP,OAS1,OAS2,OAS3,OASL,Oasl2,PARP12,PARP14,PHF11,PSMB10,PSME1,RSAD2,RTP4,SAMD9L,Slfn1,STAT1,STAT2,TAP1,TAP2,TDRD7,TNFSF10,TPST1,TRAF1,TREX1,TRIM21,Trim30a/Tr…	165 (15)			TCF3	-0.077	transcription regulator	Activated	2.985	3.23e-11	ANLN,AURKA,BIRC5,CA2,CCNB1,CDCA3,CDK1,CDKN3,CTSE,ESCO2,GADD45A,MKI67,NUSAP1,PRC1,PRDX2,RRM2,Serpina3g (includes others),TOP2A,TYMS
STAT1	1.76	transcription regulator	Activated	7.504	2.9e-71	ACOD1,BATF2,CALHM6,CASP4,Ccl2,CCL2,CCL3L3,CCL4,CCND1,CCND2,CCRL2,CD274,CD40,CD86,CDKN1A,CFB,CH25H,CMPK2,CXCL10,CXCL2,Cxcl9,EGR1,EIF2AK2,FAS,GBP2,GBP4,GBP5,GBP6,H2-T23,ICAM1,IFI16,IFI35,Ifi47,IFIT1,IFIT2,IFIT3,IFITM3,IFNB1,IFNG,Igtp,IL15,IL1B,IRF1,IRF7,Irgm1,ISG15,Mx1/Mx2,NLRC5,OAS1,OAS2,OASL,PSMB10,PSME1,RNF213,RSAD2,RTP4,SAMD9L,SAMHD1,SERPINA3,Serpina3g (includes others),Slfn1,Slfn2,SOCS3,STAT1,…	177 (15)			vorinostat		chemical drug	Activated	2.835	1.78e-07	AURKA,BCL2L1,BIRC5,CCNB1,CDK1,IRF1,KLF1,MKI67,NFE2,TAL1,TOP2A,ZFPM1	60 (21)
IL1B	1.713	cytokine	Activated	7.396	4.61e-46	ABCC3,ACOD1,AGTR1,ASS1,ATF3,CASP4,Ccl2,CCL2,CCL4,Ccl7,CCRL2,CD274,CD40,CD69,CD86,CDKN1A,CEBPB,CFB,CMPK2,CSRNP1,CXCL10,CXCL12,CXCL2,Cxcl9,DBP,EGR1,ERRFI1,FAS,FCER2,FPR2,GADD45B,GBP2,GBP6,GDF15,HELZ2,HK2,H2-T23,HSPA1A/HSPA1B,ICAM1,IFI16,Ifi47,IFIT1,IFIT3,IFNG,IL15,IL1A,IL1B,IL1RN,IL33,IRF1,IRF7,ISG15,ISG20,JUNB,LGALS9B,MARCKSL1,MMP13,MMP3,NAMPT,NFKBIZ,OAS2,OSM,PLAU,PSMB10,RNASE1,RSAD2,Saa3,SELENOP,…	181 (13)			let-7		microrna	Activated	2.54	5.2e-07	AURKA,BCL2L1,CCNB1,CDCA3,CDCA8,CDK1,E2F2,Hbb-b2,RRM1,RRM2
Interferon alpha		group	Activated	7.28	5.54e-63	ADAR,ATF3,Bst2,CCL2,CCND1,CCND2,CCR3,CD40,CD69,CD86,CDKN1A,CGAS,CH25H,CXCL10,CXCL2,Cxcl9,DAXX,DDX58,DHX58,EIF2AK2,EPSTI1,FAS,GBP2,HELZ2,HSPA1A/HSPA1B,ICAM1,IFI16,IFI35,IFI44,IFIT1,IFIT2,IFIT3,IFITM3,IFNB1,IFNG,IL15,IL1B,IL1RN,IRF1,IRF7,ISG15,ISG20,LILRB4,MMP3,Mx1/Mx2,MYD88,OAS1,OAS2,OAS3,PARP10,PARP12,PARP14,PHF11,PML,PPM1K,RNF213,RSAD2,RTP4,SAMD9L,Slfn1,Slfn2,SOCS3,STAT1,STAT2,STAT3,TAP1,TAP2,TA…	167 (16)			PARP1	0.039	enzyme	Activated	2.429	0.00021	CXCL10,Cxcl9,GBP2,Igtp,IRGM,STAT1	43 (13)
TNF	1.771	cytokine	Activated	7.242	2.64e-45	ABCC3,ACOD1,AGTR1,AQP1,ASS1,ATF3,CA2,CASP4,Ccl2,CCL2,CCL3L3,CCL4,Ccl7,CCND1,CCND2,CCR3,CD163,CD274,CD40,CD69,CD86,CDKN1A,CEBPB,CFB,CH25H,CLIC4,CSF1R,CXCL10,CXCL12,CXCL16,CXCL2,Cxcl9,DAXX,DDX58,EGR1,EIF2AK2,FADS1,FAS,FCER2,FCGRT,FPR2,FSCN1,GADD45B,GADD45G,GBP2,GBP6,GDF15,HDC,HK2,H2-T23,HPGD,HSPA1A/HSPA1B,ICAM1,IFI16,IFIT1,IFIT3,IFNB1,IFNG,IL15,IL1A,IL1B,IL1RN,IL33,IRF1,IRF7,ISG15,JUNB,KLK3,LGALS3,…	185 (13)			medroxyprogesterone acetate		chemical drug	Activated	2.355	7.46e-09	ABCB10,ANLN,BCL2L1,BIRC5,CCNB1,CDK1,CXCL10,GCH1,NUSAP1,PBK,PRC1	75 (16)
IRF3	0.081	transcription regulator	Activated	7.158	1.97e-82	ADAR,BC147527,Bst2,CALHM6,Ccl2,CCL2,CCL3L3,CCL4,CCRL2,CD274,CD40,CD69,CD86,CLIC4,CMPK2,CXCL10,Cxcl9,DAXX,DDX58,DHX58,EIF2AK2,FAS,GBP5,HELZ2,IFI16,IFI44,Ifi47,IFIT1,IFIT2,IFIT3,IFITM3,IFNA4,IFNB1,IFNG,Igtp,IL15,IL1B,IRF1,IRF7,IRGM,Irgm1,ISG15,ISG20,JUNB,MMP3,Mx1/Mx2,NLRC5,NRAP,OAS1,OAS2,OAS3,OASL,Oasl2,PARP12,PARP14,PHF11,PML,RSAD2,SAMD9L,Slfn1,STAT1,STAT2,TAP1,TDRD7,TNF,TNFSF10,TPST1,TREX1,Trim30…	157 (14)			bee venom		chemical - endogenous non-mammalian	Activated	2.236	1.28e-06	CCNB1,GADD45A,IRF1,MKI67,NUSAP1,PPP1R15A,PRC1,TOP2A	40 (6)
IFNA2		cytokine	Activated	7.059	1.87e-50	CCL2,CD69,CD86,CDKN1A,CMPK2,CXCL10,DDX58,EIF2AK2,FAS,GBP2,GBP4,H2-T23,IFI16,IFI35,IFI44,IFIT1,IFIT2,IFIT3,IFITM3,IFNB1,IFNG,IL1B,IRF1,IRF7,ISG15,ISG20,LGALS3BP,LILRB4,Mx1/Mx2,OAS1,OAS2,OAS3,OGFR,PARP12,PHF11,PML,PSME1,RSAD2,SAMHD1,SLC15A3,SOCS3,STAT1,TAP1,TDRD7,TGM2,TNF,TNFSF10,TREX1,TRIM21,UBA7,UBD,USP18,XAF1,ZBP1	174 (18)			CA4	-0.026	enzyme	Activated	2.236	3.42e-06	ANK1,CA2,HEMGN,KEL,SLC4A1
TLR3	0.149	transmembrane receptor	Activated	6.752	8.05e-60	ACOD1,ATF3,Ccl2,CCL2,CCL3L3,CCL4,Ccl7,CD274,CD40,CD69,CD86,CFB,CMPK2,CXCL10,CXCL2,Cxcl9,DDX58,DHX58,EIF2AK2,FAS,GADD45B,GBP2,GBP4,ICAM1,IFI16,IFI44,Ifi47,IFIT1,IFIT2,IFIT3,IFNA4,IFNB1,IFNG,Iigp1,IL15,IL1A,IL1B,IL1RN,IL33,IRF1,IRF7,ISG15,ISG20,JUNB,LILRB4,Mx1/Mx2,MYD88,N4BP1,NFKBIZ,OAS1,OASL,Oasl2,RGS1,RSAD2,Saa3,SOCS3,STAT1,TIMP1,TNF,TNFSF10,USP18,ZNFX1	159 (16)			NUPR1	0.105	transcription regulator	Activated	2.183	1.7e-07	ANK1,AURKA,CDCA3,CDCA8,GADD45A,GBP2,GCH1,HIST1H2AB,HIST1H2AH,HIST1H2AM,HIST1H2BM,HIST1H3A,HIST1H3C,HIST1H3J,HIST2H3A,ISCA1,MKI67,PPP1R15A	56 (7)
NFkB (complex)		complex	Activated	6.604	3.42e-32	ATF3,CASP4,Ccl2,CCL2,CCL3L3,CCL4,Ccl7,CCND1,CCND2,CD274,CD40,CD69,CD86,CDKN1A,CEBPB,CFB,CXCL10,CXCL12,CXCL2,Cxcl9,DAXX,DBP,EGR1,FAS,FCER2,FPR2,GADD45B,GBP2,GDF15,ICAM1,IFNA4,IFNB1,IFNG,IL15,IL1A,IL1B,IL1RN,IRF1,IRF7,ISG15,JUNB,MMP13,MMP3,NAMPT,NFKBIZ,PLAU,RNF19B,RSAD2,Saa3,SERPINA3,SLC2A6,SOCS3,TAP1,TAP2,TGM2,TIMP1,TNF,TNFSF10,TRAF1	172 (14)			IFN type 1		group	Activated	2.163	4.35e-05	BCL2L1,CXCL10,Cxcl9,IRF1,STAT1	49 (17)
Ifnar		group	Activated	6.461	1.41e-64	Bst2,Ccl2,CCL2,Ccl7,CD274,CD40,CD86,CXCL10,Cxcl9,DDX58,EIF2AK2,GBP2,H2-T23,IFI16,IFI35,IFIT2,IFIT3,IFITM3,IFNB1,IFNG,IL15,IL1B,IRF1,IRF7,Irgm1,ISG15,ISG20,Mx1/Mx2,MYD88,NLRC5,OAS1,OAS2,OASL,RNF213,RSAD2,Sp100,STAT1,STAT2,TAP1,TAP2,TAPBP,TNF,TNFSF10,TRIM21,USP18,XAF1,ZBP1	175 (16)			calcitriol		chemical drug	Activated	2.146	1.77e-07	ANLN,BCL2L1,BIRC5,CA2,CCNB1,CDCA8,CDK1,CXCL10,FECH,GADD45A,HAGH,KIF22,NUSAP1,PBK,PRC1,RGCC,RRM2,RSAD2,TK1	75 (21)
PRL	-0.005	cytokine	Activated	6.397	2.43e-36	ADAR,CCL2,CCND1,CD40,CD69,CDKN1A,CMPK2,CXCL10,DDX58,DHX58,DTX3L,EGR1,EIF2AK2,EPSTI1,HELZ2,IFI35,IFI44,IFIT1,IFIT3,IRF1,IRF7,ISG15,MLKL,N4BP1,OAS1,OAS2,OAS3,PARP10,PARP12,PARP14,PPM1K,PSME1,RSAD2,SAMD9L,SAMHD1,SERPINA3,SOCS3,SPINK1,STAT1,STAT2,TDRD7,TIMP1,TNF,USP18,XAF1,XDH	177 (17)			RBL2	0.053	other	Activated	2	0.000179	AURKA,CCNB1,CDK1,CDR2,RRM2,TYMS	38 (7)
TLR9	0.215	transmembrane receptor	Activated	6.341	1.49e-40	ACOD1,ATF3,Ccl2,CCL3L3,CCL4,Ccl7,CCND1,CD274,CD40,CD69,CD86,CXCL10,EGR1,FAS,GADD45B,IFI16,IFI35,IFIT1,IFIT2,IFIT3,IFNA4,IFNB1,IFNG,IL1A,IL1B,IL33,IRF1,IRF7,ISG15,ISG20,LILRB4,Mx1/Mx2,NAMPT,NFKBIZ,OAS2,OAS3,Oasl2,RSAD2,Saa3,SOCS3,STAT1,STAT2,TIMP1,TNF,TNFSF10,USP18	153 (13)			ARHGAP21	-0.336	other	Activated	2	0.000409	CXCL10,Cxcl9,IRF1,IRGM
IFNB1	2.147	cytokine	Activated	6.241	7.34e-54	ACOD1,Bst2,Ccl2,CCL2,CCL4,CD274,CD40,CD86,CDKN1A,CH25H,CMPK2,CXCL10,CXCL2,DAXX,DDX58,DHX58,EIF2AK2,GBP2,GBP4,GBP5,GBP6,GBP7,Gvin1 (includes others),IFI16,Ifi47,IFIT1,IFIT2,IFIT3,Ifitm1,IFNB1,IFNG,Igtp,IL1B,IRF1,IRF7,IRGM,Irgm1,ISG15,ISG20,Mx1/Mx2,MYD88,OAS1,OAS2,Oasl2,PARP12,PML,RSAD2,STAT1,STAT2,Tgtp1/Tgtp2,TIMP1,TNF,TNFSF10,TRIM21,Trim30a/Trim30d,TRIM6-TRIM34,UBA7,USP18,XAF1,ZBP1	185 (18)			MYBL2	-0.775	transcription regulator	Inhibited	-2	0.00034	BIRC5,CCNB1,CDK1,TOP2A
TLR4	-0.064	transmembrane receptor	Activated	6.195	3.62e-45	ATF3,Ccl2,CCL2,CCL3L3,CCL4,Ccl7,CCND2,CD163,CD274,CD40,CD86,CFB,CMPK2,CXCL10,CXCL2,Cxcl9,DAXX,FAS,GADD45G,GBP2,HDC,HELZ2,ICAM1,IFI16,Ifi47,IFIT2,IFIT3,IFITM3,IFNA4,IFNB1,IFNG,Igtp,Iigp1,IL15,IL1A,IL1B,IRF1,IRF7,IRGM,Irgm1,ISG15,ISG20,LILRB4,Mx1/Mx2,MYD88,NFKBIZ,OASL,PML,RGS1,RILPL1,RSAD2,SOCS3,STAT1,STAT2,STAT3,TNF,TNFSF10,TRAF1,TRIM21	193 (19)			HIPK2	-0.135	kinase	Inhibited	-2.032	6.57e-12	ABCB10,ALAS2,ANK1,BCL2L1,FECH,Gypa,KLF1,SLC25A37,SLC4A1,XPO7,ZFPM1
APP	0.214	other	Activated	6.087	2.94e-36	Ccl2,CCL2,CCL3L3,CCL4,Ccl7,CCND1,CCND2,CD40,CD69,CD86,CH25H,CKB,CMPK2,CSF1R,CXCL10,CXCL12,CXCL2,Cxcl9,DAXX,DDX58,EGR1,GBP2,GBP4,GBP6,GDF15,H2-T23,HSPA1A/HSPA1B,ICAM1,IFI16,IFI35,Ifi47,IFIT2,IFNG,Igtp,IL1A,IL1B,IRF1,IRF7,IRGM,Irgm1,ISG20,JUNB,KLK3,LGALS3,Ly6a (includes others),MMP13,MMP3,MRC1,Mx1/Mx2,MYD88,NAMPT,OSM,PARP14,PLAU,Plpp1,Prss1 (includes others),PSME1,RNF213,RSAD2,RTP4,SOCS3,STAT3,TAGL…	172 (20)			IL10	0.156	cytokine	Inhibited	-2.064	0.00019	BCL2L1,CCL19,Cd24a,CTSE,CXCL10,Cxcl9,Igtp,IL33,IRF1,STAT1,TFRC	48 (15)
TICAM1	0.044	other	Activated	6	8.37e-54	ACOD1,CASP4,Ccl2,CCL2,CCL3L3,CCL4,CCRL2,CD40,CD86,CFB,CH25H,CMPK2,CXCL10,CXCL2,DDX58,EGR1,FAS,FPR2,GDF15,ICAM1,IFI16,Ifi47,IFIT1,IFIT2,IFIT3,IFNA4,IFNB1,IFNG,Igtp,IL15,IL1A,IL1B,IRF1,IRF7,IRGM,Irgm1,ISG15,ISG20,MKI67,Mx1/Mx2,NFKBIZ,OASL,Plpp1,RSAD2,SAMHD1,SOCS3,TNF,TNFSF10	153 (19)			beta-estradiol		chemical - endogenous mammalian	Inhibited	-2.122	0.000644	ABCB10,AQP1,ARL4A,ASB1,AURKA,BCL2L1,BIRC5,CA2,CCNB1,CDK1,CXCL10,DMTN,E2F2,GADD45A,GBP2,GCH1,GSTM3,IRF1,MKI67,PDZK1IP1,PNP,PRC1,RRM2,SERPINA3,SLC6A9,TK1,TOP2A,ZBTB2	77 (20)
phorbol myristate acetate		chemical drug	Activated	5.756	3.32e-18	AGTR1,CA2,Ccl2,CCL2,CCL3L3,CCL4,Ccl7,CCND1,CCND2,CCR3,CD163,Cd59a,CD69,CDKN1A,CH25H,CSF1R,CXCL10,CXCL2,DBP,EGR1,EIF2AK2,ERRFI1,FAS,GDF15,HDC,HMBS,ICAM1,IFI35,IFNG,IL1A,IL1B,IL1RN,IRF1,IRF7,ISG15,ITGAD,JUNB,KLK3,MMP13,MMP3,MRC1,OAS1,OSM,PLA2G15,PLAU,RGS1,SERPINA3,SLC12A2,SOCS3,STAT1,STAT3,TIMP1,TNF,TNFRSF12A,TNFSF10,TRAF1,TUBB6,XCL1	149 (19)			PTGER4	0.008	g-protein coupled receptor	Inhibited	-2.157	2.8e-05	CXCL10,Cxcl9,GBP2,Ifi47,Igtp,IRF1,IRGM,RSAD2	38 (11)
E. coli B4 lipopolysaccharide		chemical toxicant	Activated	5.689	4.54e-42	9330175E14Rik,ACOD1,AQP1,CA13,Ccl2,CCL2,CCL3L3,CCL4,CD274,CD40,CD86,CXCL10,CXCL2,DDX58,FAS,FPR2,GADD45G,GBP2,GBP4,Gm4951,HK2,ICAM1,IFI16,IFI35,IFIT3,IFITM3,IFNB1,IFNG,Igtp,Iigp1,IL15,IL1A,IL1B,IL1RN,IL33,LILRB4,Ly6a (includes others),MRC1,Mx1/Mx2,Oasl2,RSAD2,RTP4,Slfn2,SOCS3,TAP1,TF,TNF,TNFSF10,Trim30a/Trim30d,USP18,ZBP1	175 (19)			TRIM24	-0.02	transcription regulator	Inhibited	-2.158	1.28e-06	CA2,CXCL10,GBP2,Ifi47,Igtp,IRF1,IRGM,STAT1	26 (7)
TLR7	0.927	transmembrane receptor	Activated	5.649	3.38e-33	ATF3,Ccl2,CCL2,CCL4,Ccl7,CD274,CD40,CD69,CD86,CDKN1A,CEBPB,CXCL10,CXCL2,ICAM1,IFI35,IFIT1,IFIT3,IFNA4,IFNB1,IFNG,IL1B,IRF1,IRF7,ISG15,ISG20,JUNB,Mx1/Mx2,MYD88,OAS2,OAS3,PLAU,RSAD2,STAT1,STAT2,TNF	165 (15)			MYC	0.005	transcription regulator	Inhibited	-2.184	8.4e-05	ABCB10,ABCG4,AQP1,ASNS,BCL2L1,BIRC5,CCNB1,CDK1,CXCL10,E2F2,FECH,GADD45A,GBP2,GCLM,METAP2,MGST3,MKI67,PRDX2,RRM2,RSAD2,TFRC,TYMS	73 (19)
SAMSN1	0.418	other	Activated	5.578	1.11e-41	CCL3L3,CCL4,Ccl7,CCND2,CD40,CMPK2,CXCL10,CXCL2,Cxcl9,DAXX,FCER2,HDC,HELZ2,IFIT2,IFIT3,IFNB1,IFNG,Iigp1,IL15,IRF1,IRF7,IRGM,ISG15,ISG20,Mx1/Mx2,NFKBIZ,OASL,PML,RILPL1,RSAD2,SOCS3,STAT1,STAT2,TNF,TRIM21	168 (18)			EPO	0.012	cytokine	Inhibited	-2.208	2.56e-10	Ahsp,ALAS2,ANK1,BCL2L1,BLVRB,CA2,CCL19,DYRK3,FECH,Hbb-b2,KLF1,NFE2,RHAG,SLC4A1,STRADB,TAL1,TFRC	26 (2)
IFN Beta		group	Activated	5.549	1.14e-37	ATF3,CD274,CD40,CD69,CD86,CDKN1A,CEBPB,CXCL10,DDX58,EIF2AK2,IFI16,IFI35,IFI44,IFIT1,IFIT2,IFIT3,IFNG,IL15,IL1B,IL1RN,IRF1,IRF7,ISG15,Mx1/Mx2,N4BP1,OAS1,OAS2,OASL,RSAD2,STAT1,STAT2,TAPBP,TNF,TNFSF10,USP18,XAF1,ZBP1	166 (17)			S100A6	0.139	transporter	Inhibited	-2.236	3.42e-06	AURKA,CDK1,CDKN3,PBK,TYMS	41 (7)
E. coli B5 lipopolysaccharide		chemical - endogenous non-mammalian	Activated	5.47	1.82e-25	Ccl2,CCL2,CCL3L3,CCL4,Ccl7,CCND1,CD274,CD40,CD69,CD86,CDKN1A,CXCL10,CXCL2,ERRFI1,GBP2,ICAM1,IFIT1,IFNB1,IFNG,Igtp,IL15,IL1A,IL1B,IRF1,ISG20,JUNB,MMP13,MYD88,OASL,SELENBP1,SELENOP,SOCS3,STAT3,TGM2,TNF,XCL1	160 (13)			EWSR1		other	Inhibited	-2.236	6.66e-06	CDK1,NUSAP1,PBK,RRM2,TOP2A
NFATC2	0.035	transcription regulator	Activated	5.412	1.37e-28	CCL3L3,CD40,CDKN1A,CMPK2,CXCL10,DAXX,FAS,FCER2,GBP4,HELZ2,IFIT2,IFIT3,IFNB1,IFNG,Iigp1,IL15,IRF1,IRF7,IRGM,ISG15,ISG20,Mx1/Mx2,NFKBIZ,OASL,PML,RGS1,RILPL1,RSAD2,SOCS3,STAT1,STAT2,TNF	186 (20)			TRIM28	0.084	transcription regulator	Inhibited	-2.236	8.45e-05	ALAD,ALAS2,FECH,HMBS,UROD
DOCK8	0.028	other	Activated	5.292	2.62e-34	CCL4,CCND2,CD40,CMPK2,CXCL10,Cxcl9,DAXX,HDC,HELZ2,IFIT2,IFIT3,IFNB1,Iigp1,IL15,IRF1,IRF7,IRGM,ISG15,ISG20,Mx1/Mx2,NFKBIZ,RGS1,RILPL1,RSAD2,STAT1,STAT2,TNF,TRIM21				KCNK9	0.031	ion channel	Inhibited	-2.433	9.48e-07	CTSE,Gypa,HEMGN,KEL,RHAG,TSPO2
SASH1	-0.122	other	Activated	5.292	7.02e-34	CCL4,CCND2,CD40,CMPK2,CXCL10,DAXX,HDC,HELZ2,IFIT2,IFIT3,IFNB1,Iigp1,IL15,IRF1,IRF7,IRGM,ISG15,ISG20,Mx1/Mx2,NFKBIZ,OASL,PML,RILPL1,RSAD2,STAT1,STAT2,TNF,TRIM21				TBX2	0.052	transcription regulator	Inhibited	-2.449	3.64e-05	ANLN,AURKA,CCNB1,CDCA3,CDK1,PRC1	35 (7)
IKBKB	-0.018	kinase	Activated	5.264	3.43e-31	ACOD1,ATF3,Ccl2,CCL2,CCL3L3,CCL4,CCND1,CCR3,CDKN1A,CEBPB,CH25H,CSF1R,CXCL10,CXCL12,CXCL16,CXCL2,Cxcl9,EGR1,FAS,FSCN1,GBP2,HK2,ICAM1,IFI16,IFNA4,IFNB1,IFNG,IL1A,IL1B,IL1RN,IRF1,ISG15,ITGB5,JUNB,MMP13,MMP3,PLAU,Saa3,Slfn2,SOCS3,STAT3,TNF	146 (12)			GATA1	-0.581	transcription regulator	Inhibited	-2.463	3.76e-15	ABCB10,Ahsp,ALAS2,ANK1,AQP1,BCL2L1,BIRC5,CA2,DMTN,Gypa,Hbb-b2,KLF1,NFE2,PIGQ,RRM1,SLC4A1,TAL1,TFRC,TOP2A,ZFPM1
MYD88	1.097	other	Activated	5.25	2.9e-37	ACOD1,CASP4,Ccl2,CCL2,CCL3L3,CCL4,CCRL2,CD274,CD40,CD86,CH25H,CLIC4,CMPK2,CXCL10,CXCL12,CXCL2,Cxcl9,DAXX,EGR1,FPR2,GDF15,HDC,ICAM1,IFIT2,IFNA4,IFNB1,IFNG,IL15,IL1A,IL1B,IL1RN,IRF1,IRF7,ISG15,MKI67,MRC1,NFKBIZ,OASL,Plpp1,RSAD2,Saa3,SAMHD1,SOCS3,TIMP1,TNF,USP18	185 (16)			SOCS1	0.142	other	Inhibited	-2.579	9.57e-05	BCL2L1,CXCL10,Cxcl9,Ifi47,IRF1,IRGM,STAT1	44 (15)
IRF1	1.756	transcription regulator	Activated	5.186	1.18e-42	CCL2,CCND1,CD274,CD40,CDKN1A,CFB,CXCL10,CXCL16,CXCL2,Cxcl9,DDX58,EIF2AK2,FPR2,GBP2,IFI35,IFIT1,IFIT2,IFIT3,IFITM3,IFNA4,IFNB1,IFNG,IL15,IL1B,IRF1,IRF7,ISG15,OAS1,OAS2,OASL,PML,PSMB10,PSME1,RSAD2,STAT1,STAT2,STAT3,TAP1,TAP2,TAPBP,TNF,TNFSF10,TRIM21	172 (16)			E2F3	0.064	transcription regulator	Inhibited	-2.621	1.97e-06	BIRC5,CCNB1,CDCA3,CDK1,E2F2,HIST1H2BG,HIST1H3D,RRM1,RRM2,TK1	39 (7)
IL21	-0.005	cytokine	Activated	5.174	1.81e-34	CALHM6,CCL3L3,CCL4,CCND2,CCRL2,CD69,CD86,CDKN1A,CMPK2,CXCL10,Cxcl9,EGR1,EIF2AK2,GBP5,GBP6,IFI16,IFIT1,IFIT2,IFIT3,IFNG,Igtp,IRF7,Irgm1,ISG15,MKI67,Mx1/Mx2,MYD88,OAS2,OASL,RSAD2,Serpina3g (includes others),SOCS3,STAT2,STAT3,TAP1,Tgtp1/Tgtp2,TNF,USP18	181 (18)			BET		group	Inhibited	-2.646	1.61e-12	Ahsp,ALAS2,DMTN,KLF1,NFE2,SLC4A1,TAL1
tretinoin		chemical - endogenous mammalian	Activated	5.137	5.29e-27	ADAR,AGTR1,AQP1,CA2,Ccl2,CCL2,CCL4,CCND1,CCND2,CCRL2,Cd59a,CD86,CDKN1A,CEBPB,CLPS,CPA1,CREG1,CSF1R,CSRNP1,CXCL10,CXCL2,DDX58,DHX58,EGR1,EIF2AK2,ERRFI1,GBP4,GDF15,HMGCS2,ICAM1,IFI16,IFI35,IFI44,IFIT1,IFIT2,IFIT3,IFNA4,IFNG,IGHM,IL15,IL1A,IL1B,IRF1,ISG15,JAML,KIAA0513,KLK3,LGALS3BP,Ly6a (includes others),MARCKSL1,MGST3,MMP13,MMP3,OAS1,OAS2,OAS3,OASL,PARP14,PLA2G15,PLAU,PML,PSMB10,RNASE1,RNF213,Rnu6…	191 (21)			nitrofurantoin		chemical drug	Inhibited	-2.646	0.00043	ASNS,BCL2L1,CXCL10,GADD45A,GSTM3,PRDX2,TYMS
CHUK	0.085	kinase	Activated	5.057	3.89e-30	ACOD1,ATF3,CASP4,Ccl2,CCL2,CCL3L3,CCL4,CCND1,CDKN1A,CEBPB,CH25H,CXCL10,CXCL12,CXCL2,FAS,GADD45B,GBP2,GBP4,HK2,ICAM1,IFI16,IFI35,IFIT2,IFNA4,IFNB1,IFNG,IL1A,IL1RN,ISG15,JUNB,MMP13,MMP3,PLAU,Saa3,Slfn2,SOCS3,TNF	159 (11)			EGFR	-0.02	kinase	Inhibited	-2.747	0.000409	BCL2L1,BIRC5,CDK1,CXCL10,E2F2,GADD45A,Hbb-b2,IL33,IRF1,PRF1,SERPINA3	66 (18)
IRF5	0.34	transcription regulator	Activated	5.047	4.31e-34	CCL4,CDKN1A,CMPK2,CXCL10,CXCL2,DDX58,DHX58,IFI44,IFIT1,IFIT2,IFIT3,IFITM3,IFNA4,IFNB1,IRF7,ISG15,ISG20,NAMPT,OAS1,OAS2,OASL,Oasl2,PARP12,RSAD2,STAT1,STAT2,TNF,TNFSF10	159 (17)			FOXM1	-0.351	transcription regulator	Inhibited	-2.887	6.2e-08	BIRC5,CCNB1,CDCA8,CDK1,CDKN3,HIST1H2BG,MKI67,PRC1,PRDX2,TOP2A	45 (10)
Ifn		group	Activated	4.984	1.75e-29	CD40,CD69,CD86,CH25H,CXCL10,DDX58,DHX58,EIF2AK2,FAS,ICAM1,IFI16,IFIT1,IFITM3,IL15,IL33,IRF1,IRF7,ISG15,ISG20,Mx1/Mx2,OAS2,OAS3,OASL,PML,RSAD2,STAT1,TAP1,TRIM21,XDH,ZBP1	165 (16)			E2F1	-0.521	transcription regulator	Inhibited	-2.894	1.28e-05	AURKA,BCL2L1,BIRC5,CA2,CCNB1,CDK1,E2F2,FHDC1,HIST1H2AB,NUSAP1,RRM1,RRM2,TK1,TOP2A,TYMS	45 (12)
IFNL1		cytokine	Activated	4.962	3.6e-28	ATF3,CD40,CXCL10,DDX58,EIF2AK2,IFI35,IFI44,IFIT1,IFIT2,IFIT3,IFITM3,IFNG,ISG15,ISG20,LGALS3BP,OAS1,OAS2,OAS3,OASL,PHF11,PML,RSAD2,STAT1,TDRD7,USP18	168 (15)			PTGER2	0.097	g-protein coupled receptor	Inhibited	-3	1.96e-07	AURKA,CDKN3,HIST1H2AB,KIF18B,KIF22,MKI67,NUSAP1,PBK,PRC1
salmonella minnesota R595 lipopolysaccharides		chemical - endogenous non-mammalian	Activated	4.906	4.4e-35	ACOD1,CASP4,Ccl2,CCL2,CCL3L3,CCL4,Ccl7,CCRL2,CD86,CH25H,CMPK2,CXCL10,CXCL2,EGR1,FPR2,GDF15,ICAM1,IFIT2,IFNG,IL1A,IL1B,IRF1,ISG15,JUNB,MKI67,NFKBIZ,OASL,Plpp1,RSAD2,SAMHD1,Slfn1,Slfn2,SOCS3,TNF	170 (17)			IL10RA	0.312	transmembrane receptor	Inhibited	-3.051	1.65e-06	CA2,Cd24a,Ces2g,CTSE,Cxcl9,GBP2,Ifi47,IRF1,IRGM,NXPE2,RSAD2,Serpina3g (includes others),STAT1	51 (14)
TGM2	1.045	enzyme	Activated	4.895	9.37e-20	CA2,CCL2,CCND1,CCRL2,CD86,CSRNP1,CXCL10,IFI35,IFIT1,IFIT2,IFIT3,IFNG,IL1B,JAML,KIAA0513,OAS1,OAS2,OAS3,OASL,PARP14,RNF213,SAMD9L,SAMHD1,STAT1,TAP1,TNF,TPCN1,UBA7,XAF1	162 (19)			Vegf		group	Inhibited	-3.058	0.000249	ASNS,AURKA,BIRC5,CA2,CDK1,CDKN3,CXCL10,IRF1,KIF22,KLF1,MKI67,PRC1,RGCC	75 (19)
peptidoglycan		chemical - endogenous non-mammalian	Activated	4.88	2.72e-26	AQP1,Ccl2,CCL2,CCL3L3,CCL4,CD274,CD40,CD69,CD86,CXCL10,CXCL16,CXCL2,EGR1,FAS,FPR2,ICAM1,IFNB1,IFNG,IL1A,IL1B,IL1RN,IRF1,JUNB,MMP13,MMP3,MYD88,TNF	142 (14)			ERBB2	0.002	kinase	Inhibited	-3.309	4.97e-08	ALAD,AURKA,BCL2L1,BIRC5,CCNB1,CDCA3,CDCA8,CDK1,CDKN3,CMAS,CXCL10,Cxcl9,E2F2,Hbb-b2,MKI67,PRC1,PRDX2,RRM1,RRM2,SERPINA3,TK1,TOP2A,TYMS	72 (22)
RELA	0.273	transcription regulator	Activated	4.818	3.81e-24	Ccl2,CCL2,CCND1,CD274,CD40,CD69,CDKN1A,CEBPB,CFB,CXCL10,CXCL2,EGR1,FAS,FCGRT,FSCN1,GDF15,ICAM1,IFNB1,IFNG,IGHM,IL1A,IL1B,IL1RN,IRF1,IRF7,ISG15,JUNB,MMP3,Mx1/Mx2,NAMPT,OAS2,PLAU,PSMB10,Saa3,Serpina3g (includes others),TAP1,TAP2,TAPBP,TGM2,TNF,TRAF1,UBD	168 (12)			CSF2	0.087	cytokine	Inhibited	-3.615	2.23e-11	ANLN,AURKA,BCL2L1,BIRC5,CCNB1,CDCA3,CDCA8,CDK1,CXCL10,Cxcl9,GCH1,GCLM,KLF1,MKI67,MNS1,NFE2,NUSAP1,PPP1R15A,PRC1,RRM2,TOP2A,UBD	67 (16)
P38 MAPK		group	Activated	4.802	2.89e-22	ANK1,ASS1,ATF3,BATF2,Ccl2,CCL2,CCL3L3,CCND1,CCND2,CD40,CD69,CD86,CDKN1A,CEBPB,CXCL10,CXCL12,CXCL2,EGR1,FAS,FCER2,ICAM1,IFNB1,IFNG,IL1A,IL1B,IL1RN,IRF7,JUNB,MMP13,MMP3,PLAU,PML,SOCS3,STAT1,Tgtp1/Tgtp2,TIMP1,TNF,TNFSF10	136 (12)
MAVS	-0.302	other	Activated	4.684	9.74e-37	ADAR,CGAS,CMPK2,CXCL10,CXCL2,DDX58,DHX58,IFIT1,IFIT2,IFIT3,IFITM3,IFNA4,IFNB1,IFNG,IL1B,IRF7,ISG15,ISG20,OAS1,OAS2,OASL,Oasl2,PARP12,RSAD2,SOCS3,STAT1,STAT2,TNF	149 (13)
IL6	0.448	cytokine	Activated	4.641	4.43e-34	ABCC3,ATF3,Ccl2,CCL2,CCL3L3,CCL4,CCND1,CCR3,CD163,CD40,CD86,CDKN1A,CEBPB,CXCL10,CXCL2,Cxcl9,EGR1,FAS,FCER2,FCGRT,FPR2,FSCN1,GADD45B,GADD45G,GBP2,HFE,HPGD,ICAM1,IFI16,IFIT1,IFIT2,IFITM3,IFNB1,IFNG,IGHM,IL15,IL1RN,IRF1,ITGB5,JUNB,KLK3,MKI67,MMP13,MMP3,MYD88,NAMPT,PLAU,PSMB10,PSME1,REG1A,Saa3,SERPINA3,SLC12A2,SLC40A1,SOCS3,STAT1,STAT3,TAP1,TF,TGM2,TIMP1,TNF,TNFRSF12A,TNFSF10,WARS	164 (13)
TMEM173 (STING)	0.395	other	Activated	4.639	1.33e-37	C15orf48,CGAS,CXCL10,CXCL2,Cxcl9,GBP5,GJA4,HDC,IFI16,IFI44,IFIT3,IFNA4,IFNB1,IL1B,IL33,IRF7,ISG15,Mx1/Mx2,OAS1,OASL,PLEKHA4,RSAD2,Serpina3g (includes others),TNF,UPP1,USP18	168 (18)
TLR2	0.405	transmembrane receptor	Activated	4.581	8.88e-20	ATF3,Ccl2,CCL2,CCL3L3,CD40,CD69,CD86,CEBPB,CXCL10,CXCL2,Cxcl9,FPR2,ICAM1,IFNB1,IFNG,IL15,IL1B,IL1RN,IL33,IRF1,MMP13,MMP3,MYD88,SLC40A1,SOCS3,TNF	140 (15)
cigarette smoke		chemical toxicant	Activated	4.555	2.11e-16	CCL2,CCL3L3,CCL4,CCND1,CDKN1A,CKB,CXCL10,CXCL2,EGR1,GADD45G,ICAM1,IFNB1,IFNG,IL1A,IL1B,MMP3,OAS1,OAS2,OAS3,OASL,Oasl2,SERPINA3,STAT1,TIMP1,TNF,XDH	124 (17)
Salmonella enterica serotype abortus equi lipopolysaccharide		chemical toxicant	Activated	4.541	2.74e-14	Ccl2,CCL3L3,CCL4,CCRL2,CD274,CFB,CXCL2,EGR1,GADD45B,IFIT2,IL1A,IL1B,IRF1,ISG15,NFKBIZ,OASL,PLAU,RGS1,SOCS3,TNF,TRAF1	152 (17)
IL1A	1.404	cytokine	Activated	4.524	9.95e-16	CA2,Ccl2,CCL2,CCL4,CD274,CD40,CD86,CDKN1A,CXCL10,CXCL12,CXCL2,FAS,HDC,ICAM1,IFNG,IL1A,IL1B,IL1RN,MMP13,MMP3,NFKBIZ,PLAU,Saa3,SERPINA3,TNF	151 (16)
E. coli serotype 0127B8 lipopolysaccharide		chemical - endogenous non-mammalian	Activated	4.523	5.04e-21	Acot1,AQP1,Ccl2,CCL2,Ccl7,CCRL2,CD40,CXCL10,CXCL12,CXCL16,CXCL2,Cxcl9,FPR2,Ifi47,IFNB1,IL15,IL1B,IRF1,LGALS3,MMP3,MYD88,RSAD2,SOCS3,STAT1,STAT2,STAT3,TNF,UBD	186 (15)
imiquimod		chemical drug	Activated	4.511	1.08e-22	Ccl2,CCL4,CD274,CD40,ICAM1,IFI35,IFNB1,IFNG,IL1A,IL1B,IL1RN,IRF7,ISG15,ISG20,JUNB,OAS1,OASL,RNF213,RSAD2,STAT1,TNF,TNFSF10	166 (20)
IL1		group	Activated	4.467	1.68e-12	Ccl2,CCL2,CCL4,CD40,CDKN1A,CFB,CLEC7A,CSF1R,CXCL10,FAS,ICAM1,IFNB1,IFNG,IL1B,IL1RN,IL33,IRF1,MMP13,MMP3,Saa3,SOCS3,TGM2,TIMP1,TNF,TNFSF10,XDH	139 (13)
IFN alpha/beta		group	Activated	4.397	1.1e-30	CCL2,CCRL2,CD40,CD69,CD86,CXCL10,CXCL16,Cxcl9,DAXX,IFI16,IFIT2,IFIT3,IFNG,IL15,IRF1,IRF7,Irgm1,Ly6a (includes others),MRC1,Mx1/Mx2,RSAD2,Sp100,STAT1,STAT2,Tgtp1/Tgtp2,TNFSF10,TRIM21	186 (17)
CSF2	0.114	cytokine	Activated	4.394	7.69e-20	Ccl2,CCL2,CCL3L3,CCL4,CCND1,CD40,CD69,CD86,CDKN1A,CLEC7A,CSF1R,CXCL10,CXCL2,Cxcl9,EGR1,FAS,FPR2,GDF15,HDC,ICAM1,IFITM3,IFNG,IL15,IL1A,IL1B,IL1RN,ITGB5,MKI67,MRC1,OSM,PLA2G15,PLAU,Saa3,Slfn2,SOCS3,TGM2,TNF,UBD,UPP1	153 (16)
IFNAR1	0.014	transmembrane receptor	Activated	4.392	2.13e-50	ACOD1,ATF3,CCL3L3,CCL4,CD40,CGAS,CH25H,CLEC4D,CMPK2,CXCL10,CXCL2,Cxcl9,EIF2AK2,GBP4,IFI16,IFI44,IFIT2,IFIT3,IFNA4,IFNB1,IFNG,IL15,IL1A,IL1B,IRF7,ISG15,Ly6a (includes others),Mx1/Mx2,OAS1,OAS2,OAS3,OASL,Oasl2,PARP12,RSAD2,RTP4,SOCS3,Sp100,STAT1,TAPBPL,TGM2,TNF,TNFSF10,UBD,USP18,XAF1	175 (15)
5-O-mycolyl-beta-araf-(1->2)-5-O-mycolyl-alpha-araf-(1->1')-glycerol		chemical - endogenous non-mammalian	Activated	4.315	5.21e-18	ATF3,CCL2,CCL3L3,CCL4,CD40,CXCL10,CXCL2,ICAM1,IFIT1,IFIT2,IFIT3,IL1A,IL1B,NAMPT,NFKBIZ,RGS1,SOCS3,TNF,TRAF1	162 (11)
STAT4	0.358	transcription regulator	Activated	4.26	8.79e-14	CCL2,CXCL10,CXCL2,Cxcl9,DDX58,ERRFI1,FSCN1,GADD45G,HILPDA,IFIT2,IFNB1,IFNG,IRF1,ISG15,ISG20,Mx1/Mx2,PCGF5,SELENBP1,SOCS3,STAT1,TIMP1,TNF,Trim30a/Trim30d	185 (19)
Ifn gamma		complex	Activated	4.246	1.05e-20	ADAR,Ccl2,CCL2,CD86,CDKN1A,CXCL10,CXCL16,Cxcl9,EIF2AK2,FAS,ICAM1,IL1B,IL33,Ly6a (includes others),MYD88,PML,PSME1,SOCS3,STAT1,TNF,TNFSF10,XAF1	165 (18)
OSM	1.149	cytokine	Activated	4.236	6.58e-20	ABCC3,CASP4,Ccl2,CCL2,CCND1,CCND2,CDKN1A,CH25H,CXCL10,CXCL12,CXCL2,GADD45G,GBP2,HK2,ICAM1,IFI35,IFNG,IL15,IL1B,IL33,IRF1,IRF7,ISG20,JUNB,MMP13,MMP3,MRC1,MYD88,NAMPT,OAS1,OSM,PLAU,SERPINA3,SOCS3,STAT1,STAT3,TAP1,TAP2,TAPBP,TIMP1,TNF,XDH	153 (16)
trinitrobenzenesulfonic acid		chemical reagent	Activated	4.222	2.57e-17	Ccl2,CCL3L3,CCL4,Ccl7,CLEC4D,CXCL10,CXCL2,Cxcl9,IFNG,IL15,IL1A,IL1B,MMP13,MMP3,Saa3,SOCS3,TIMP1,TNF,TNFRSF12A	177 (13)
Tlr		group	Activated	4.22	1.54e-16	CASP4,Ccl2,CCL2,CCL4,CD40,CD86,CXCL10,FPR2,ICAM1,IFNA4,IFNB1,IFNG,IL1B,IL33,IRF1,IRF7,RGS1,SOCS3,STAT1,TNF	158 (17)
JAK2	0.382	kinase	Activated	4.178	7.4e-15	Ccl2,CCL2,CCND1,CCND2,CDKN1A,CXCL10,EGR1,GBP2,ICAM1,Ifitm1,IL1B,IRF1,OSM,Saa3,SOCS3,STAT1,STAT3,TAP1,TNF	152 (16)
IL18	0.4	cytokine	Activated	4.166	1.71e-22	ATF3,Ccl2,CCL2,CCL3L3,CCL4,CD40,CD69,CD86,CXCL10,CXCL12,CXCL16,FAS,FCGR3A/FCGR3B,GADD45B,GADD45G,ICAM1,IFNG,IL1A,IL1B,IRF1,MMP13,MMP3,NFKBIZ,SAMHD1,TF,TIMP1,TNF,XCL1	151 (16)
IFNA1/IFNA13		cytokine	Activated	4.158	4.08e-25	CD40,CD69,CD86,CXCL10,DHX58,EIF2AK2,IFIT1,IFIT2,IFNG,IL1B,IRF1,IRF7,ISG15,Mx1/Mx2,OAS1,OAS2,RSAD2,STAT1,STAT2,Tgtp1/Tgtp2,ZBP1	170 (18)
stallimycin		biologic drug	Activated	4.156	4.24e-22	CXCL10,IFI16,IFI44,IFIT1,IFIT2,IFIT3,IFNB1,IFNG,IL1A,IL1B,IRF1,IRF7,ISG15,OAS1,PML,STAT1,TNF,TNFSF10	147 (14)
bromodeoxyuridine		chemical drug	Activated	4.156	8.92e-21	CXCL10,IFI16,IFI44,IFIT1,IFIT2,IFIT3,IFNB1,IFNG,IL1A,IL1B,IRF1,IRF7,ISG15,OAS1,PML,STAT1,TNF,TNFSF10	161 (18)
resiquimod		chemical drug	Activated	4.147	2.35e-29	ATF3,CASP4,Ccl2,CCL2,CCL3L3,CCL4,Ccl7,CD40,CD86,CEBPB,CSF1R,CXCL10,CXCL12,CXCL2,Cxcl9,FAS,FCER2,GDF15,ICAM1,IFNA4,IFNB1,IFNG,IL15,IL1A,IL1B,IL33,IRF7,MYD88,NAMPT,NFKBIZ,PLAU,TNF,TNFSF10,WARS	169 (15)
PDGF BB		complex	Activated	4.141	1.48e-15	ATF3,CASP4,Ccl2,CCL2,Ccl7,CCND1,CDKN1A,CEBPB,CSF1R,CXCL2,EGR1,GBP2,GDF15,H2-T23,IL1B,JUNB,LGALS3,MMP3,NAMPT,PLAU,RGS1,SERPINA3,SOCS3,STAT3,TAGLN,TGM2,TIMP1,TNFRSF12A,XDH	162 (17)
Tnf (family)		group	Activated	4.14	7.86e-16	ABCC3,ATF3,Ccl2,CCL2,CCL4,CCND1,CD163,CD40,CD86,CXCL10,CXCL12,EIF2AK2,ICAM1,IFNG,IL1A,IL1B,IL33,MMP13,Saa3,SOCS3,TRAF1	140 (14)
EIF2AK2	2.369	kinase	Activated	4.103	6.23e-31	ATF3,CDKN1A,CEBPB,DDX58,EGR1,EIF2AK2,FAS,IFI35,IFIT1,IFNA4,IFNB1,IFNG,IL1A,IL1B,IRF1,ISG15,ISG20,LGALS3BP,OAS1,OAS3,PARP12,PSMB10,SAMHD1,SOCS3,SP140,STAT1,TNF,USP18	168 (17)
IL27	0.444	cytokine	Activated	4.088	1.09e-21	CCL2,CCL4,CCND2,CD163,CD86,CXCL10,EGR1,GADD45G,GBP2,H2-T23,HPGD,ICAM1,IFNG,IL1A,IL1B,IL1RN,IRF1,MRC1,SOCS3,STAT1,STAT2,TAP1,TNF,TNFSF10,UBD	160 (16)
gentamicin		chemical drug	Activated	4.082	1.06e-08	AQP1,ATF3,Ccl2,CCL2,CEBPB,CXCL10,EGR1,GDF15,HSPA1A/HSPA1B,ICAM1,IL1B,IRF1,IRF7,JUNB,Sult1a1,TAP1,TIMP1,TNF	150 (18)
PARP1	-0.428	enzyme	Activated	4.07	1.96e-21	CASP4,Ccl2,CCND1,CD274,CXCL10,CXCL12,Cxcl9,FAS,GBP2,GBP4,GBP6,GBP7,ICAM1,IFNG,Igtp,Iigp1,IL1B,IRGM,KLK3,REG1A,STAT1,Tgtp1/Tgtp2,TNF	182 (17)
DDX58	1.67	enzyme	Activated	4.066	4.42e-28	Ccl2,CXCL10,DDX58,EIF2AK2,IFI35,IFI44,IFIT1,IFIT2,IFIT3,IFNA4,IFNB1,IRF1,IRF7,ISG15,ISG20,Mx1/Mx2,OAS1,RSAD2,SOCS3,STAT1,STAT2,TNF,TNFSF10	149 (13)
ERK		group	Activated	4.046	4.58e-15	Ccl2,CCL2,CCL4,Ccl7,CCND1,CDKN1A,CXCL10,CXCL2,EGR1,EIF2AK2,FAS,GDF15,ICAM1,IFNG,IL1B,JUNB,MMP13,MMP3,NFKBIZ,PLAU,SORT1,STAT1,TGM2,TIMP1,TNF	143 (16)
IL2	0.305	cytokine	Activated	4.028	9.98e-22	Ccl2,CCL2,CCL3L3,CCL4,CCND1,CCND2,CCR3,CD274,CD40,CD69,CD86,CDKN1A,CSF1R,CSRNP1,CXCL10,CXCL12,Cxcl9,FAS,FCGR3A/FCGR3B,GADD45B,GADD45G,GDF15,HEMGN,HIST1H1C,HK2,HSPA1A/HSPA1B,ICAM1,IFNG,IL1A,IL1B,IRF1,ISG20,JAML,Ly6a (includes others),OSM,Serpina3g (includes others),SOCS3,STAT3,TIMP1,TNF,TNFRSF12A,TNFSF10,TRAF1,UPP1,XCL1	161 (17)
ARHGAP21	-0.517	other	Activated	4	2.35e-19	CXCL10,CXCL2,Cxcl9,HDC,IFIT3,IFNB1,Iigp1,IL15,IRF1,IRGM,ISG20,Mx1/Mx2,NFKBIZ,RILPL1,TNF,TRIM21
oblimersen		biologic drug	Activated	3.988	2.27e-17	ATF3,CDKN1A,GADD45B,IFI16,IFI35,IFI44,IFIT1,IFIT3,IRF7,ISG15,N4BP1,OAS1,OAS2,OASL,RSAD2,STAT1
IFN type 1		group	Activated	3.959	1.76e-30	Bst2,Ccl2,CD69,CGAS,CXCL10,Cxcl9,DDX58,DHX58,EIF2AK2,IFI16,IFIT1,IFIT2,IFNG,IRF1,ISG15,Mx1/Mx2,OASL,PML,STAT1,STAT2,TNFSF10,UBA7,XDH	163 (15)
MAPK14	-0.865	kinase	Activated	3.95	1.53e-15	Ccl2,CCL2,Ccl7,CCND1,CD40,CD86,CXCL10,Cxcl9,FAS,ICAM1,IFNG,IL1B,JUNB,MMP13,MMP3,PLAU,Slfn1,Slfn2,SOCS3,TAGLN,TGM2,TIMP1,TNF	141 (17)
CYR61	0.646	other	Activated	3.938	1.12e-16	Ccl2,CCL2,CCL3L3,CCL4,Ccl7,CCND1,CCND2,CDKN1A,CXCL10,CXCL2,IFNG,IL1A,IL1B,MMP3,PLAU,TIMP1,TNF,TNFSF10	147 (15)
AGT		growth factor	Activated	3.934	8.53e-10	AGTR1,ATF3,Ccl2,CCL2,CCL3L3,CCL4,CCND1,CCND2,CD86,CDKN1A,CXCL10,CXCL2,EGR1,ERRFI1,HSPA1A/HSPA1B,ICAM1,IL15,IL1B,ITGB5,NAMPT,NREP,PLAU,SOCS3,TIMP1,TNF,TNFRSF12A	138 (16)
PI3K (complex)		complex	Activated	3.932	7.04e-15	ATF3,Ccl2,CCL2,CCL4,CCND1,CCND2,CD274,CD86,CDKN1A,CEBPB,CXCL10,HK2,ICAM1,IFIT1,IFNB1,IFNG,IL1B,IL1RN,IL33,MMP13,MRC1,SAMHD1,SOCS3,TAGLN,TGM2,TNF,TNFSF10	114 (14)
CpG ODN 1826		chemical reagent	Activated	3.926	1.67e-17	CCL2,CCL3L3,CCL4,CD274,CD40,CD69,CD86,CXCL10,IFNA4,IFNB1,IFNG,IL1A,IL1B,IRF7,MYD88,RGS1,TNF,XCL1	157 (21)
CD40LG	0.003	cytokine	Activated	3.912	3.2e-28	ATF3,CA2,CCL2,CCL4,CD40,CD69,CD86,CDKN1A,CXCL10,CXCL2,EGR1,EIF2AK2,FAS,FCER2,FSCN1,HK2,HSPA1A/HSPA1B,ICAM1,IFI44,IFIT1,IFIT2,IFIT3,IFNG,IL15,IL1A,IL1B,IRF1,ISG15,JUNB,MARCKSL1,NAMPT,PLAU,PML,PSMB10,PSME1,RGS1,STAT1,STAT3,TAP1,TAP2,TGM2,TNF,TNFSF10,TRAF1,UBD	163 (12)
CpG oligonucleotide		chemical drug	Activated	3.908	7.62e-22	CASP4,CCL3L3,CCL4,Ccl7,CD40,CD86,CEBPB,CLEC4D,CXCL10,CXCL2,EGR1,FAS,FCGRT,GBP6,ICAM1,IFNB1,IFNG,IL1B,IL33,MMP13,NFKBIZ,RASSF4,SLC40A1,TNF,TNFSF10,Trim30a/Trim30d	153 (14)
ribavirin		chemical drug	Activated	3.905	1.5e-19	CCL3L3,CD86,Cxcl9,DDX58,EIF2AK2,IFIT2,IFIT3,IFNG,IRF1,IRF7,ISG15,OASL,RSAD2,STAT1,TNF,USP18	190 (19)
TNFSF11	0.105	cytokine	Activated	3.904	2.71e-20	ACOD1,CA2,Ccl2,CCL2,CCL3L3,CCL4,Ccl7,CCND1,CD40,CDKN1A,CKB,CSF1R,FAS,GADD45B,ICAM1,IFNB1,IFNG,IL15,IL1A,IL1B,IL1RN,JUNB,MARCKSL1,NFKBIZ,Saa3,Slfn2,SOCS3,STAT1,TNF,TRAF1,USP18	153 (11)
IL17A	-0.002	cytokine	Activated	3.901	4.87e-23	Ccl2,CCL2,CCL4,Ccl7,CCND1,CD163,CD274,CD40,CEBPB,CXCL12,CXCL2,Cxcl9,FAS,GBP2,ICAM1,IFNG,IL1A,IL1B,IL1RN,IL33,ISG15,MMP13,MMP3,MRC1,NFKBIZ,PLAU,Saa3,SOCS3,STAT3,Tgtp1/Tgtp2,TIMP1,TNF	159 (14)
Jnk		group	Activated	3.894	2.14e-16	Ccl2,CCL2,CCL4,CCND1,CD40,CD69,CD86,CXCL12,EGR1,FAS,GDF15,ICAM1,IFNB1,IFNG,IL1A,IL1B,MMP13,MMP3,MRC1,PLAU,SOCS3,TGM2,TIMP1,TNF,TNFRSF12A	157 (18)
F2	0.031	peptidase	Activated	3.89	8.2e-07	Ccl2,CCL2,CCND1,CCND2,CDKN1A,CXCL10,EGR1,ICAM1,IL1B,JUNB,SLC2A6,TAP2,TNF,TNFRSF12A,TNFSF10,TRAF1	154 (16)
MET	-0.049	kinase	Activated	3.86	9.45e-13	CCL3L3,Ccl7,CCND1,CCND2,CD274,CDKN1A,HDC,IFNB1,IL15,IL1B,MMP13,NFKBIZ,NREP,RILPL1,SOCS3,TRIM21	148 (16)
thapsigargin		chemical toxicant	Activated	3.806	3.66e-13	ATF3,Ccl2,CCL3L3,CCND1,CD86,CDKN1A,CEBPB,CXCL10,CXCL2,EGR1,ERRFI1,GADD45B,HDC,ICAM1,IFNB1,IL1B,SLC38A5,TGM2,TNF,TNFSF10	150 (18)
RIPK2	0.422	kinase	Activated	3.791	3.43e-14	ACOD1,Ccl2,CD40,CD69,CD86,CXCL10,CXCL2,ICAM1,IFNB1,IFNG,IL33,MARCKSL1,SLC2A6,TNF,TRAF1	137 (12)
TNFSF12		cytokine	Activated	3.769	1.71e-11	Ccl2,CCL2,CCL3L3,Ccl7,CCND1,CLEC4D,CXCL10,CXCL2,ICAM1,IL1B,MMP13,MMP3,TIMP1,TNF,TNFRSF12A	145 (16)
enterotoxin B		biologic drug	Activated	3.756	5.24e-19	Ccl2,CCL2,CCL3L3,CCL4,Ccl7,CD40,CD69,CXCL10,CXCL12,CXCL2,Cxcl9,ICAM1,IFNG,IL1B,IL33,MYD88,RSAD2,SERPINA3,TNF	171 (12)
EGF	-0.003	growth factor	Activated	3.741	4.67e-08	ATF3,Ccl2,CCND1,CCND2,CDKN1A,CEBPB,CSF1R,CXCL2,EGR1,ERRFI1,HPGD,ICAM1,IL1B,JUNB,KLK3,MMP13,MMP3,PLAU,SERPINA3,SOCS3,STAT1,TF,TGM2,TIMP1,TNFRSF12A	151 (18)
Pam3-Cys-Ser-Lys4		chemical reagent	Activated	3.733	7.66e-20	CASP4,CCL2,CCL3L3,CCL4,CD274,CD40,CD69,CD86,CXCL2,ICAM1,IFNB1,IFNG,IL1A,IL1B,IRF1,MMP3,NAMPT,NFKBIZ,RGS1,SLC40A1,STAT1,Tgtp1/Tgtp2,TNF	143 (14)
JAK1/2		group	Activated	3.729	6.87e-13	Bst2,Ccl2,CCL2,CD69,EIF2AK2,GBP2,GBP5,Ifi47,IRF1,IRF7,ISG15,Mx1/Mx2,RSAD2,TNF	142 (11)
IL15	1.408	cytokine	Activated	3.704	3.64e-13	Ccl2,CCL2,CCL4,CCND1,CCND2,CD274,CD40,CD69,CD86,CDKN1A,CXCL10,CXCL12,CXCL2,FAS,FCGR3A/FCGR3B,HK2,IFI35,IFIT1,IFNB1,IFNG,IRF1,ITGB5,JUNB,MKI67,MYD88,PSMB10,TIMP1,TNF,TNFSF10,UPP1	154 (19)
TBK1	0.241	kinase	Activated	3.693	5.23e-30	ACOD1,CCL3L3,CCL4,CD40,CMPK2,CXCL10,CXCL2,Cxcl9,HDC,ICAM1,IFIT1,IFIT2,IFNA4,IFNB1,IFNG,Iigp1,IL15,IL1A,IL1B,IRF7,ISG15,ISG20,Mx1/Mx2,NFKBIZ,RILPL1,RSAD2,TNF	164 (16)
CpG ODN 1668		chemical reagent	Activated	3.691	1.94e-20	Ccl2,CCL3L3,CCL4,CD40,CD69,CD86,CXCL10,ICAM1,IFNB1,IFNG,IL1A,IL1B,IRF7,ISG15,SOCS3,STAT1,STAT2,TNF	166 (20)
IFI16	2.392	transcription regulator	Activated	3.687	5.1e-15	CCL2,CCL4,CCND1,CDKN1A,CXCL10,DDX58,ICAM1,IFI16,IFNB1,IL1B,IL1RN,ISG15,Mx1/Mx2,OAS1,STAT2,TNF	166 (15)
carbon tetrachloride		chemical toxicant	Activated	3.686	2.19e-14	AMY2B,ASS1,ATF3,Ccl2,CCL3L3,CCL4,CDKN1A,CELA2A,CLPS,CXCL10,GADD45B,GDF15,ICAM1,IFNG,IL1B,JUNB,MMP13,PRSS2,REG1A,TF,TIMP1,TNF,TNFRSF12A	147 (16)
Map3k7	-0.068	kinase	Activated	3.662	1.39e-20	Ccl2,CCL3L3,CCL4,Ccl7,CMPK2,CXCL10,Cxcl9,IFIT2,IFNB1,IFNG,IL15,IL1B,ISG15,ISG20,Mx1/Mx2,NFKBIZ,RILPL1,RSAD2,TNF	166 (17)
hydrogen peroxide		chemical - endogenous mammalian	Activated	3.662	5.42e-11	ATF3,Ccl2,CCL2,CCL3L3,CCL4,CCND1,CD86,CDKN1A,EGR1,FAS,GADD45B,GDF15,HDC,HMGCS2,ICAM1,IFIT2,IFNB1,IFNG,IL1B,MMP13,MMP3,RNF19B,SELENOP,STAT3,TAGLN,TAP1,TGM2,TNF,XAF1	142 (16)
TCR		complex	Activated	3.653	2e-20	CCL3L3,CCL4,CCR3,CD69,CXCL10,DDX58,DHX58,EGR1,FAS,GADD45B,GADD45G,GBP4,IFI44,IFIT1,IFIT2,IFIT3,IFNB1,IFNG,IRF1,IRF7,ISG15,ISG20,JUNB,MYD88,N4BP1,OAS1,OASL,RSAD2,SERPINA3,SOCS3,STAT1,STAT3,TNF,TNFRSF12A,XCL1,ZNFX1	180 (18)
SNCA	-0.503	enzyme	Activated	3.642	1.32e-07	Bst2,Ccl2,CCL2,CHMP4B,GBP2,GBP5,Ifi47,IFNG,IL1B,IRF1,IRF7,ISG15,MMP3,Mx1/Mx2,RSAD2,TNF	148 (13)
PAF1	0.09	other	Activated	3.606	9.03e-14	CCL3L3,DDX58,HELZ2,IFI44,IFIT3,IFITM3,ISG15,ISG20,NFKBIZ,OAS2,OAS3,OASL,ZNFX1
trovafloxacin		chemical drug	Activated	3.606	8.53e-12	CDKN1A,CXCL2,ERRFI1,ICAM1,Igtp,IRF1,ISG20,JUNB,MMP13,MYD88,SOCS3,STAT3,TGM2	160 (9)
MIF	0.862	cytokine	Activated	3.588	6.22e-12	Ccl2,CCL2,CCL3L3,CCL4,CCND1,CEBPB,CXCL16,CXCL2,ICAM1,IFNG,IL15,IL1B,MMP13,MMP3,TIMP1,TNF	146 (17)
FOXO1	-0.346	transcription regulator	Activated	3.585	3.77e-08	CA2,CCL4,CCND1,CD40,CDKN1A,CH25H,CTSE,CXCL10,EGR1,FAS,GADD45B,ICAM1,IFNG,IL15,IL1B,JUNB,KLK3,MMP3,NAMPT,STAT2,TNF,TNFSF10,TRAF1	152 (20)
HRAS	-0.226	enzyme	Activated	3.579	9.23e-14	Ccl2,CCND1,CCND2,CD69,CDKN1A,CEBPB,CFB,Crip2,CXCL10,CXCL12,EGR1,FAS,GADD45G,HDC,ICAM1,IFNG,IL1A,IL1B,ITGB5,JUNB,MMP13,MMP3,NRAP,OSM,PLAU,PML,RNF19B,SERPINA3,Serpina3g (includes others),SOCS3,STAT3,TAGLN,TAP1,TAP2,TGM2,TNF	151 (16)
S100A9	0.65	other	Activated	3.579	2.14e-12	ATF3,Ccl2,Ccl7,CCND1,CD274,CD69,CXCL10,FAS,ICAM1,IFNB1,IFNG,IL1B,IL33,ISG15,MMP13,MMP3,PLAU,TNF,USP18	166 (18)
E. coli lipopolysaccharide		chemical - endogenous non-mammalian	Activated	3.561	5.7e-16	Ccl2,CCL2,CCL4,CD40,CD86,CEBPB,CXCL10,CXCL2,ICAM1,IFNB1,IFNG,IL15,IL1B,SOCS3,TF,TNF	144 (17)
3M-001		chemical drug	Activated	3.56	1.42e-15	CCL2,CCL4,CD40,CD86,CXCL10,IFNA4,IFNB1,IFNG,IL1B,ISG15,MYD88,STAT1,TNF	128 (7)
Ca2+		chemical - endogenous mammalian	Activated	3.532	1.66e-07	ATF3,CCND1,CCND2,CD86,CDKN1A,CEBPB,DBP,EGR1,HDC,ICAM1,IFNG,IL1B,IL33,IRF1,JUNB,TAGLN,TNF	148 (23)
CXCL12	-1.039	cytokine	Activated	3.498	3.96e-14	CA2,CCL2,CCND1,CD69,CXCL10,CXCL12,EGR1,FAS,ICAM1,IFNG,IL1A,IL1B,JUNB,Ly6a (includes others),MMP13,MMP3,PLAU,SOCS3,TF,TIMP1,TNF,TNFSF10	136 (15)
AGN194204		chemical drug	Activated	3.482	1.38e-12	Acot1,ATF3,CCL3L3,CCL4,CDKN1A,CLIC4,GBP2,HIST1H1C,HK2,Ifi47,IFITM3,IGHM,Igtp,IRF1,LILRB4,MKI67,TAP1,Tgtp1/Tgtp2,TIMP1
camptothecin		chemical drug	Activated	3.466	1.81e-09	ATF3,CASP4,CCL2,CCND1,CCRL2,CD40,CD86,CDKN1A,CXCL2,FAS,FSCN1,GADD45B,GADD45G,GBP2,H2-T23,ICAM1,IFI16,IFNB1,IL1A,IL1B,IRF1,LGALS3,LILRB4,MARCKSL1,OSM,RSAD2,SPINK1,TAP1,TNF,TRAF1	158 (15)
JAK		group	Activated	3.464	1.8e-16	CCL2,CD40,CXCL10,DDX58,EIF2AK2,IFIT1,IFIT2,IFIT3,IFITM3,IL33,ISG15,RSAD2,SOCS3,STAT1	161 (16)
IL12 (complex)		complex	Activated	3.455	7.73e-21	Ccl2,CCL2,CCL4,CD69,CD86,CXCL10,Cxcl9,FAS,GADD45B,GADD45G,ICAM1,IFIT2,IFNG,Iigp1,IL15,IL1B,IRF1,ISG15,ISG20,Ly6a (includes others),Mx1/Mx2,MYD88,PLAU,SOCS3,Tgtp1/Tgtp2,TIMP1,TNF,Trim30a/Trim30d,XCL1	172 (19)
PRKCA	-0.321	kinase	Activated	3.418	1.06e-11	CCL2,CCND1,CDKN1A,CXCL2,EGR1,GDF15,HSPA1A/HSPA1B,ICAM1,IFIT1,IFIT3,IFNB1,MMP3,OASL,PML,RSAD2,TNF	156 (17)
CCL5	0.159	cytokine	Activated	3.415	6.38e-15	Ccl2,CCL2,CCL3L3,CCL4,CCR3,CCRL2,CD163,CD40,CXCL2,HDC,IFNG,IL1B,NAMPT,STAT1,STAT3,TNF	147 (17)
A23187		chemical reagent	Activated	3.379	4.69e-08	AGTR1,ATF3,CD40,CD86,EGR1,ICAM1,IFNB1,IFNG,JUNB,MMP13,TNF,TNFSF10	147 (18)
IL33	1.279	cytokine	Activated	3.378	7.92e-09	Ccl2,CCL2,CCL3L3,Ccl7,CD69,CD86,CXCL10,CXCL2,IFNG,IL1B,TIMP1,TNF	137 (14)
EGR1	1.481	transcription regulator	Activated	3.372	1.2e-15	ATF3,Ccl2,CCL2,CCL3L3,CCL4,Ccl7,CCND1,CCND2,CDKN1A,CXCL2,EGR1,FAS,GADD45B,GDF15,HPGD,ICAM1,IL1B,JUNB,PLAU,SLC12A2,TIMP1,TNF,TNFSF10	147 (19)
acetaminophen		chemical drug	Activated	3.347	8.72e-11	ABCC3,Ccl2,CCL3L3,CCND1,CDKN1A,CXCL10,CXCL2,Cxcl9,FAS,HMGCS2,ICAM1,IFNG,IL1A,IL1B,SELENOP,SOCS3,TF,TNF	148 (18)
NFKB1	0.324	transcription regulator	Activated	3.345	4.47e-24	Ccl2,CCL2,CCL3L3,CCL4,CCND1,CCND2,CD40,CD86,CDKN1A,CFB,CXCL10,CXCL2,Cxcl9,EGR1,FAS,FCGRT,FSCN1,ICAM1,IFNB1,IFNG,IGHM,IL1B,IL1RN,IRF1,ISG15,MMP13,MMP3,Mx1/Mx2,PLAU,RGS1,Saa3,STAT1,TNF,TNFSF10,TRAF1	159 (12)
CD40	1.401	transmembrane receptor	Activated	3.312	1.28e-24	AGTR1,Ccl2,CCL2,CCL4,CCND1,CCND2,CD40,CD69,CD86,CDKN1A,CXCL10,CXCL12,Cxcl9,FAS,FCER2,ICAM1,IFNB1,IFNG,IL15,IL1A,IL1B,IL1RN,IRF1,LGALS3,Ly6a (includes others),MMP3,PSMB10,TAP1,TAP2,TAPBP,TNF,TNFSF10,TRAF1	138 (11)
IL5	0.012	cytokine	Activated	3.285	2.43e-14	ASS1,CASP4,CCL2,CCND2,CCR3,CCRL2,CD40,CD69,CDKN1A,EGR1,FAS,GADD45G,GBP2,GBP4,GBP7,GLIPR2,ICAM1,IFNB1,IFNG,IGHM,IRF7,ITGAD,PKIB,Serpina3g (includes others),TNF,UPP1	151 (17)
Ap1		complex	Activated	3.271	6.2e-13	ATF3,CCL2,CCL3L3,CCL4,CCND1,CD40,CXCL12,HMBS,HPGD,IFNB1,IFNG,IL1A,IL1B,KLK3,MMP13,MMP3,PLAU,TIMP1,TNF	144 (17)
cytarabine		chemical drug	Activated	3.266	1.65e-09	CCL3L3,CD274,CD40,CD69,CD86,CDKN1A,FAS,ICAM1,IFNB1,IL1B,TNF	158 (20)
NOD2	0.055	other	Activated	3.244	6.67e-14	ACOD1,CCL2,CD40,CXCL10,CXCL2,ICAM1,IFNB1,IFNG,IL1A,IL1B,MARCKSL1,SLC2A6,SOCS3,TNF,TRAF1	162 (19)
TLR5	-0.11	transmembrane receptor	Activated	3.241	1.42e-15	ATF3,Ccl2,CCL4,CD40,CD86,CXCL2,ICAM1,IL15,IL1A,IL1B,IL33,MYD88,TNF	158 (16)
MAP2K3	-0.475	kinase	Activated	3.24	1.26e-11	CDKN1A,CXCL10,ICAM1,IFNG,IL1B,ISG15,MMP13,MMP3,PLAU,PPA1,STAT1,TNF,TNFSF10	139 (16)
PIK3R1	-0.49	kinase	Activated	3.238	7.76e-10	CCL4,CCND1,CCND2,CXCL10,ICAM1,IFNG,IL1B,IRF7,ISG15,MKI67,PLAU,TNF	139 (16)
CSF1	0.524	cytokine	Activated	3.227	1.19e-18	Ccl2,CCL2,Ccl7,CCND1,CCND2,CD163,CDKN1A,CSF1R,CXCL2,EGR1,FAS,FCGR3A/FCGR3B,GDF15,HK2,IFNB1,IFNG,Iigp1,IL1A,IL1B,IRF7,ITGB5,JUNB,MRC1,PLAU,STAT1,TNF	142 (19)
JAK1	-0.068	kinase	Activated	3.217	1.93e-18	CCL2,CCL3L3,CD40,CDKN1A,EIF2AK2,ICAM1,IFIT2,IL1B,IRF1,IRF7,Oasl2,SOCS3,STAT1,STAT2,TAP1,TNF,USP18	174 (19)
IFNA4	2.415	cytokine	Activated	3.214	6.43e-15	CD69,CXCL10,IFIT1,IFIT2,IFNA4,IFNG,ISG15,Mx1/Mx2,OASL,USP18,ZBP1	177 (19)
PTPRJ	0.059	phosphatase	Activated	3.207	1.06e-14	CCL3L3,CCL4,Ccl7,CD69,CXCL2,HDC,IFNB1,Iigp1,IL1A,Mx1/Mx2,NFKBIZ,OASL,RILPL1,TNF	141 (21)
TAC1		other	Activated	3.207	2.01e-08	Ccl2,CCL2,CCL4,CXCL10,HDC,IFNB1,IFNG,IL1A,IL1B,IL1RN,TNF	114 (16)
cisplatin		chemical drug	Activated	3.199	3.93e-10	ABCC3,ANK1,AQP1,ATF3,Ccl2,CCL2,CCND1,CDKN1A,CXCL10,DRAM1,EGR1,FAS,GDF15,HK2,ICAM1,IFNG,IL15,IL1A,IL1B,KLK3,LGALS3,LILRB4,MRC1,NREP,PSMB10,Serpina3g (includes others),SOCS3,STAT3,TIMP1,TNF,TNFRSF12A,TNFSF10,UPP1	149 (18)
IKBKG	-0.185	kinase	Activated	3.194	8.59e-19	ACOD1,Ccl2,CEBPB,CH25H,CXCL12,CXCL2,FCER2,GBP2,HK2,ICAM1,IFI16,IFNB1,IL1A,IL1B,IL1RN,IRF7,ISG15,JUNB,Saa3,Slfn2,SOCS3,TNF,TNFSF10	153 (11)
cholesterol		chemical - endogenous mammalian	Activated	3.194	1.24e-09	Acot1,ATF3,C15orf48,Ccl2,CCL2,Ccl7,CXCL10,CXCL2,FADS1,ICAM1,IL1A,IL1B,IL1RN,LGALS3,Saa3,SOCS3,TIMP1,TNF	146 (16)
doxorubicin		chemical drug	Activated	3.186	1.56e-11	ABCC3,ATF3,CA2,Ccl2,CCND1,CD40,CDKN1A,DRAM1,EGR1,FAS,GDF15,IL1B,IRF1,IRF7,LGALS3,LGALS3BP,MRC1,PSMB10,STAT1,STAT3,TAP1,TAP2,TIMP1,TNF,TNFRSF12A,TNFSF10,UPP1	155 (22)
palmitic acid		chemical - endogenous mammalian	Activated	3.181	3.99e-08	ATF3,Ccl2,CCL2,CCL3L3,CDKN1A,CXCL2,GDF15,HK2,ICAM1,IL1B,Saa3,SOCS3,SORT1,TNF,TNFSF10	145 (16)
EDN1	0.448	cytokine	Activated	3.157	3.98e-06	CCL2,CCND1,EGR1,ERRFI1,ICAM1,JUNB,MARCKSL1,MMP13,MMP3,PLAU,SOCS3,TGM2,TIMP1	150 (17)
JUN	0.588	transcription regulator	Activated	3.14	8.94e-16	ATF3,Ccl2,CCL2,CCND1,CCND2,CD274,CDKN1A,Crip2,CSF1R,CXCL10,CXCL16,FAS,HPGD,ICAM1,IFI16,IFNB1,IFNG,IL1A,IL1B,ITGAD,JUNB,LGALS3,MMP13,MMP3,NFKBIZ,NRAP,OSM,PKIB,PLAU,SOCS3,STAT1,TF,TIMP1,TNF	164 (20)
IL3		cytokine	Activated	3.136	7.45e-17	CCL2,CCND1,CCND2,CCR3,CD40,CD69,CD86,CDKN1A,CSF1R,EGR1,EIF2AK2,FAS,FCER2,GADD45B,GADD45G,HK2,ICAM1,IL1B,IL33,JUNB,LILRB4,MMP13,MMP3,OSM,PSME1,SERPINA3,Serpina3g (includes others),SOCS3,TNF,TNFSF10,YPEL3	142 (16)
3M-011		chemical reagent	Activated	3.132	1.57e-11	CCL4,CD40,CD86,CXCL10,IFNA4,IFNB1,ISG15,MYD88,STAT1,TNF	172 (19)
NFKBIA	0.702	transcription regulator	Activated	3.126	3.58e-30	ACOD1,AGTR1,CASP4,Ccl2,CCL2,CCL3L3,Ccl7,CCND1,CCND2,CCR3,CD40,CD69,CD86,CDKN1A,CEBPB,CH25H,CXCL10,CXCL12,CXCL2,FAS,FCGRT,FSCN1,GADD45B,GADD45G,GBP2,HK2,ICAM1,IFI16,IFNB1,IFNG,IL15,IL1A,IL1B,IL1RN,IL33,IRF1,ISG15,JUNB,MMP13,MMP3,PLAU,Saa3,SLC12A2,Slfn2,SOCS3,TIMP1,TNF,TNFSF10,TRAF1	164 (15)
CD38	-0.003	enzyme	Activated	3.117	2.85e-07	ASS1,CCND2,CD86,GADD45G,GBP2,GBP4,GBP7,GLIPR2,ICAM1,LGALS3,PKIB,Serpina3g (includes others),SOCS3	155 (7)
NOS2	0.02	enzyme	Activated	3.116	2.76e-23	Ccl2,CCL2,CCL3L3,CCL4,Ccl7,CD86,CDKN1A,CLEC4D,CXCL2,Cxcl9,FAS,H2-T10,IFIT3,IFNB1,IFNG,Igk,IL1B,IL1RN,ISG15,LGALS3BP,LILRB4,Saa3,SERPINA3,SLC40A1,Slfn2,Tgtp1/Tgtp2,TIMP1,TNF,TNFSF10,TOR3A	147 (13)
cyclophosphamide		chemical drug	Activated	3.116	7.4e-08	ATF3,FAS,IFNG,IL1B,LGALS3,Ly6a (includes others),TIMP1,TNF,TNFRSF12A,UPP1	150 (21)
MAP2K1/2		group	Activated	3.11	1.4e-07	ATF3,Ccl2,CCL3L3,CCL4,CCND1,CCND2,EGR1,HK2,IL1B,TNF	141 (19)
cocaine		chemical drug	Activated	3.107	3.18e-06	Acot1,Ccl2,CCL2,CXCL2,EGR1,GADD45B,ICAM1,IFIT1,JUNB,OAS1,STAT1,STAT2,TNF	135 (18)
BAK1	0.11	other	Activated	3.104	3.58e-12	CXCL10,H2-T10,Ifitm1,IFNA4,IFNB1,IL15,IRF7,Mx1/Mx2,TNF,TRIM6-TRIM34	160 (18)
CDKN2A	0.047	transcription regulator	Activated	3.098	4.89e-13	Ccl2,CCL2,CCL3L3,CCL4,Ccl7,CCND1,CDKN1A,CEBPB,CXCL10,Cxcl9,EGR1,GADD45G,IFI35,IFNG,IL15,IL1A,IL1B,ITGB5,KLK3,LGALS3,MKI67,MMP3,MRC1,PML,TNF	171 (21)
CGAS	1.393	enzyme	Activated	3.095	3.93e-18	CXCL10,IFI44,IFIT2,IFIT3,IFNB1,IRF7,ISG15,Mx1/Mx2,OAS1,RSAD2,USP18	128 (7)
TLR8	-0.173	transmembrane receptor	Activated	3.095	3.69e-10	CCL2,CCL4,CD40,CD86,CXCL10,IFNA4,IFNB1,IFNG,IL1B,TNF	166 (19)
IFIH1 (MDA5)	0.558	enzyme	Activated	3.092	1.47e-16	Bst2,CXCL10,CXCL2,EGR1,FAS,IFNB1,IRF7,ISG15,Ly6a (includes others),Mx1/Mx2,OAS1,OAS2,TNF	168 (19)
ERBB2	-0.093	kinase	Activated	3.092	2.37e-11	CCL2,CCL4,Ccl7,CCND1,CCND2,CDKN1A,CEBPB,CSF1R,CXCL10,CXCL12,Cxcl9,EGR1,EPSTI1,FSCN1,GBP6,HSPA1A/HSPA1B,IFNG,IL1A,IL1B,JUNB,KLK3,LGALS3,MKI67,MMP13,MMP3,MRC1,PLAU,PRSS3,SERPINA3,STAT3,Sult1a1,TAGLN,TAP1,TAP2,TAPBP,TNF,TRAF1	155 (16)
Mek		group	Activated	3.089	2.95e-07	Ccl2,CCND1,CCND2,CDKN1A,CSF1R,CXCL10,EGR1,GDF15,IFNB1,IFNG,IL1B,JUNB,MMP13,OSM,TNF	140 (20)
lysophosphatidic acid		chemical - other	Activated	3.088	2.01e-12	Ccl2,CCL2,CCL4,CCND1,CXCL10,CXCL2,EGR1,ICAM1,IL15,IL1B,JUNB,PLAU,TAGLN,TF,TNF	112 (18)
Akt		group	Activated	3.087	2.97e-07	Ccl2,CCL2,CCND1,CCND2,CD274,CDKN1A,CEBPB,CXCL10,CXCL12,FAS,HK2,HPGD,IFNB1,IFNG,IL1B,SOCS3,TNF	152 (17)
MALP-2s		chemical reagent	Activated	3.086	9.84e-13	CCL3L3,CCL4,CD40,CD86,CXCL2,IFNG,IL15,IL1A,IL1B,TNF	132 (13)
FN1	0.062	enzyme	Activated	3.072	3.02e-08	CCL2,CCL4,CCND1,CDKN1A,CEBPB,CLIC4,CXCL2,IFNG,IL1B,MMP13,MMP3,PLAU,SOCS3,TAGLN,TGM2,TNF	149 (19)
D-glucose		chemical - endogenous mammalian	Activated	3.044	7.87e-09	AGTR1,AQP1,ASS1,ATF3,Ccl2,CCL2,CCND1,CCND2,CDKN1A,CEBPB,CXCL2,EGR1,FAS,GDF15,HK2,ICAM1,IFNG,IL1B,JUNB,MMP13,NAMPT,PLAU,Saa3,SELENOP,TAGLN,TGM2,TIMP1,TNF,WARS	154 (18)
LEP	0.046	growth factor	Activated	3.038	3.77e-12	ABCC3,ASS1,Ccl2,CCL2,CCL3L3,CCND1,CD40,CDKN1A,CEBPB,CXCL10,EGR1,FAS,ICAM1,IFNG,IL1B,IL1RN,Irgm1,JUNB,MMP13,MMP3,NAMPT,Saa3,SELENOP,SOCS3,STAT3,Tgtp1/Tgtp2,TIMP1,TNF,TNFSF10	157 (19)
CD14	-0.317	transmembrane receptor	Activated	3.033	2.46e-14	Ccl2,CCL2,CCL3L3,CCL4,CXCL10,CXCL12,CXCL2,ICAM1,IFIT1,IFNB1,IFNG,IL1B,SOCS3,TNF	119 (12)
IL12B	0.05	cytokine	Activated	3.018	7.63e-13	Ccl2,CD86,CXCL10,ICAM1,IFNG,IL1A,IL1B,PIK3AP1,SOCS3,STAT1,STAT2,STAT3,TNF	165 (19)
SMARCA4	0.105	transcription regulator	Activated	3.008	5.16e-12	C19orf12,CCL2,CCND1,CCRL2,CDKN1A,CEBPB,EGR1,FAS,GADD45B,GADD45G,HFE,H2-T23,HPGD,ICAM1,IFI16,IFIT1,IFITM3,IFNG,IL1B,IRF1,KLK3,LGALS3,NFKBIZ,RGS1,SELENOP,SLC40A1,SPINK1,ST6GALNAC4,TAGLN,TAP1,TAPBPL,TMEM204,TNFSF10,UBD	173 (21)
IL6R	-0.244	transmembrane receptor	Activated	3.005	7.95e-15	ABCC3,CCL2,CDKN1A,CXCL10,CXCL2,ICAM1,IL1B,IRF1,MMP13,MMP3,NAMPT,SERPINA3,SOCS3,STAT3,TIMP1,TNF	154 (15)
kainic acid		chemical toxicant	Activated	3	1.78e-09	ATF3,CCL3L3,CCND1,CEBPB,CSF1R,CSRNP1,CTSE,EGR1,ERRFI1,GADD45B,HDC,IL1B,JUNB,TIMP1,TNF	121 (21)
ANGPT2	0.901	growth factor	Activated	2.985	1.54e-05	AGTR1,Ccl2,CCL3L3,CDKN1A,CEBPB,CFB,FAS,HSPA1A/HSPA1B,ICAM1,IL1B,PLAU,TNFRSF12A	148 (13)
D-fructose		chemical - endogenous mammalian	Activated	2.984	5e-09	Ccl2,Ccl7,CXCL10,CXCL2,ICAM1,IL1A,IL1B,TIMP1,TNF	177 (14)
Lymphotoxin		complex	Activated	2.975	2.46e-12	CCL2,CXCL10,ICAM1,IFNA4,IFNB1,IL1A,IL1B,MMP3,TNF	133 (11)
TRPV4	-0.077	ion channel	Activated	2.97	1.83e-11	Ccl2,CCL3L3,Ccl7,CXCL10,CXCL2,FAS,Saa3,SOCS3,TIMP1	139 (15)
IFNE	0.008	cytokine	Activated	2.967	4.17e-11	CD40,CD86,CDKN1A,CXCL10,IFIT2,IFNG,ISG20,STAT1,USP18,ZBP1	150 (17)
monophosphoryl lipid A		chemical drug	Activated	2.961	7.8e-14	Ccl2,CD86,CXCL10,IFNB1,IFNG,IL1A,IL1B,IL1RN,TNF	157 (17)
S-(2,3-bispalmitoyloxypropyl)-cysteine-GDPKHPKSF		chemical reagent	Activated	2.959	7.3e-13	CCL2,CCL4,CD40,CD86,CXCL10,ICAM1,IFNG,SLC40A1,TNF	159 (18)
CREB1	-0.098	transcription regulator	Activated	2.957	6.83e-09	ATF3,CCL4,CCND1,CDKN1A,CEBPB,CH25H,CSRNP1,CXCL2,EGR1,ERRFI1,GADD45B,GADD45G,H2-T22,HPGD,IFNG,IL1B,IRF7,JUNB,MARCKSL1,MKI67,MMP13,MRC1,NREP,STAT3,TF,TNF,TRAFD1,UPP1	157 (22)
MAP3K1	-0.499	kinase	Activated	2.954	5.16e-08	ATF3,CCND1,EGR1,FAS,MMP13,MMP3,PLAU,TIMP1,TNF	117 (18)
EBI3	-0.053	cytokine	Activated	2.952	1.8e-12	CCND2,CD86,CTSE,GADD45G,GBP2,ICAM1,IFNG,IRF1,STAT1,STAT2,TAP1,TNFSF10	174 (20)
LCN2	0.507	transporter	Activated	2.951	2.49e-10	Ccl2,CCL3L3,CCL4,Ccl7,CXCL10,CXCL2,Cxcl9,IL1A,IL1B,IL1RN,MRC1,TNF	165 (17)
Cg		complex	Activated	2.948	1.72e-13	CCDC86,Ccl2,CCL2,Ccl7,CCND2,CDKN1A,CEBPB,CXCL10,EGR1,FAS,GBP6,HK2,HPGD,ICAM1,IFIT3,IFNG,IL1B,IL33,ITGB5,LGALS3BP,Oasl2,PLAU,PRSS2,Saa3,TIMP1,TNF,TNFRSF12A,UPP1	144 (18)
TRAF3IP2	0.143	other	Activated	2.937	1.32e-10	Ccl2,Ccl7,CXCL10,CXCL2,IFNB1,IFNG,ISG15,MMP3,NFKBIZ,Saa3	137 (11)
SMAD3	0.061	transcription regulator	Activated	2.933	2.9e-16	Ccl2,CCL2,CCL3L3,CCL4,CCND1,CCND2,CDKN1A,CXCL10,EGR1,FPR2,GADD45B,IFNB1,IFNG,IL15,IL1B,ITGB5,JUNB,KLK3,LGALS9B,Ly6a (includes others),MMP13,STAT3,TAGLN,TF,TIMP1,TNF	146 (17)
PLG	0.025	peptidase	Activated	2.93	8.41e-07	CCL2,CD40,CLEC7A,CLIC4,IFNG,IL1A,IL1B,PLAU,TNF	123 (18)
lipid A		chemical toxicant	Activated	2.923	1.54e-11	ACOD1,Ccl2,CCL2,CCL3L3,CD40,CD86,CGAS,CXCL10,IFNB1,IL1B,TNF	160 (18)
Mapk		group	Activated	2.922	2.11e-10	CCL2,CCND1,CDKN1A,CEBPB,DBP,EGR1,HPGD,IFNG,IL1B,JUNB,MMP13,MMP3,STAT1,TNF	116 (18)
platelet activating factor		chemical - endogenous mammalian	Activated	2.915	4.35e-08	CCL2,CD69,CDKN1A,EGR1,ICAM1,IL1A,PLAU,TIMP1,TNF	140 (16)
CREBBP	0.053	transcription regulator	Activated	2.914	5.13e-15	CA2,CCND1,CCND2,CDKN1A,CKB,CXCL10,CXCL12,Cxcl9,EGR1,EPSTI1,HMGCS2,IFNA4,IFNB1,IFNG,IRF1,ISG15,KLK3,LGALS3BP,OAS3,RMND5A,RSAD2,RTP4,SERPINA3,SOCS3,TAGLN,TAP2,TAPBP,TNF,TNFSF10,TRAF1,USP18	158 (21)
D-galactosamine		chemical - endogenous mammalian	Activated	2.905	3.98e-09	CXCL10,CXCL2,GDF15,ICAM1,IFNG,JUNB,TIMP1,TNF,TNFSF10	147 (14)
galactosylceramide-alpha		chemical reagent	Activated	2.898	1.75e-08	Ccl2,CCL2,CD69,IFNG,IL1B,IRF1,JUNB,LGALS3,TNF	160 (19)
N-acetylmuramyl-L-alanyl-D-isoglutamine		chemical - endogenous non-mammalian	Activated	2.897	9.84e-08	CCL2,CCL4,CD40,CD86,CXCL2,ICAM1,IL1A,IL1B,TNF	139 (15)
TRAF6	0.287	enzyme	Activated	2.896	5.48e-09	CCL2,CD274,CXCL2,ICAM1,IFNB1,IL15,IL1B,MMP13,SERPINA3,TNF	145 (16)
IL12 (family)		group	Activated	2.892	1.02e-08	ATF3,CCL4,CD274,CD69,CD86,FCGR3A/FCGR3B,IFNG,IRF1,NFKBIZ,SAMHD1,STAT1,TNF,TNFSF10	168 (18)
MAP2K4	0.105	kinase	Activated	2.891	6.54e-09	ATF3,CCND1,CD86,CDKN1A,CXCL10,ERRFI1,FAS,PLAU,STAT3,TNF	147 (19)
ARNT2	-0.012	transcription regulator	Activated	2.891	3.26e-05	CD86,EGR1,ICAM1,IFI16,IFNA4,Iigp1,KLK3,PKIB,SELENBP1,Sp100,TNF,ZG16
SIM1	0.014	transcription regulator	Activated	2.891	4.31e-05	CD86,EGR1,ICAM1,IFI16,IFNA4,Iigp1,KLK3,PKIB,SELENBP1,Sp100,TNF,ZG16
MARK2	0.208	kinase	Activated	2.887	1.69e-14	Ccl7,CXCL2,HDC,IFNB1,IFNG,Iigp1,IL15,IRF1,NFKBIZ,RILPL1,RSAD2,TNF	171 (13)
TET2	0.185	enzyme	Activated	2.887	7.69e-08	AGAP1,Ccl7,CLEC4D,Ifitm1,IFITM3,IL1B,JAML,LILRB4,MMP13,RGS1,Rnu6,TIMP1
SPIB	-0.047	transcription regulator	Activated	2.887	2.48e-06	ATF3,Bst2,CD86,EGR1,HSPA1A/HSPA1B,IFNA4,IFNB1,Igk,KLK3
BAX	0.633	transporter	Activated	2.883	2.1e-13	CDKN1A,CXCL10,H2-T10,Ifitm1,IFNA4,IFNB1,IL15,IRF7,Mx1/Mx2,TGM2,TIMP1,TNF,TRIM6-TRIM34	169 (20)
HMGB1		transcription regulator	Activated	2.877	4.92e-13	CCL2,CCL4,CD163,CD274,CD40,CD86,CDKN1A,ICAM1,IFIT1,IFNG,IL1A,IL1B,MMP3,MRC1,TNF	137 (15)
phytohemagglutinin		chemical drug	Activated	2.877	2.43e-10	C6,CCL2,CCL4,CCND2,CD69,CXCL10,CXCL12,FAS,GJA4,HPGD,ICAM1,IFNG,IL1B,PCYOX1,SELENOP,STAT1,STAT3,TIMP1,TNF,TNFSF10,TRAF1,XCL1	158 (19)
uric acid		chemical - endogenous mammalian	Activated	2.87	6e-08	Ccl2,CCL2,CCL3L3,CCL4,CD86,CXCL2,ICAM1,IFNG,IL1A,IL1B,TNF	129 (14)
IL7	-0.587	cytokine	Activated	2.864	1.25e-13	Ccl2,CCL2,CCL4,CCND2,CD274,CD69,CD86,CDKN1A,CXCL2,FAS,IFNG,IGHM,Igk,Ly6a (includes others),MMP13,SOCS3,TNF,TNFSF10,UPP1	158 (19)
CAMP	-0.009	other	Activated	2.851	4.6e-11	Ccl2,CCL2,CCL4,Ccl7,CD86,CXCL10,FPR2,ICAM1,IFNB1,IL1A,IL1B,IL1RN,MYD88,TNF	167 (19)
bleomycin		chemical drug	Activated	2.828	6.7e-12	Ccl2,CCL2,CCL3L3,CD86,CDKN1A,CTSE,CXCL10,CXCL2,FAS,ICAM1,IFNG,IL1A,IL1B,MRC1,PLA2G15,Saa3,STAT3,TIMP1,TNF	152 (15)
IFNK	-0.009	cytokine	Activated	2.822	1.16e-11	CD40,CD86,CXCL10,EIF2AK2,IFNG,IRF1,OAS1,STAT1,ZBP1	170 (19)
F2RL1	-0.039	g-protein coupled receptor	Activated	2.821	5.67e-10	CCL2,FAS,FPR2,GBP2,GBP4,GBP6,IFNG,Iigp1,IL1A,IL1B,TNF	137 (19)
zymosan		chemical - endogenous non-mammalian	Activated	2.814	1.64e-11	Ccl2,CCL3L3,CCL4,CD40,CD86,Crip2,CXCL2,FPR2,IL1A,IL1B,SOCS3,TNF	144 (17)
REL	0.463	transcription regulator	Activated	2.81	2.2e-12	CCL2,CCL4,CCND1,CCND2,CD40,CD86,CDKN1A,CXCL10,Cxcl9,FAS,FCER2,GADD45B,ICAM1,IFNB1,IFNG,IGHM,Iigp1,PARP14,RSAD2,STAT3,TNF,TNFSF10	157 (16)
C5		other	Activated	2.806	2.71e-11	Ccl2,CCL3L3,CCL4,CXCL2,IL1B,SOCS3,STAT3,TNF	167 (20)
FADD	0.041	other	Activated	2.805	1.32e-26	ASB13,Ccl2,CCND2,CDKN1A,CXCL10,CXCL2,DDX58,DHX58,EGR1,EIF2AK2,FAS,GADD45B,ICAM1,IFIT2,IFNA4,IFNB1,IFNG,IRF7,JUNB,Mx1/Mx2,Sp100,STAT1,STAT2,TNF,TRAFD1	162 (17)
CRKL	0.027	kinase	Activated	2.804	7.35e-12	CXCL10,Cxcl9,HDC,IFNB1,Iigp1,IL15,ISG20,RILPL1
Fcer1		complex	Activated	2.804	3.84e-11	Ccl2,CCL2,CCL3L3,CCL4,Ccl7,IFIT2,IFNG,IL1B,IL1RN,IL33,MRC1,TNF	157 (20)
FZD9	0.001	g-protein coupled receptor	Activated	2.8	2.71e-11	Ccl2,CXCL10,IFI16,IFI44,IRF7,ISG15,Oasl2,STAT1	93 (7)
C3	0.387	peptidase	Activated	2.793	1.23e-10	Ccl2,CCL2,CCL4,CXCL10,CXCL16,CXCL2,IFNG,IL1A,IL1B,SOCS3,STAT3,TNF	153 (20)
IL17F	-0.004	cytokine	Activated	2.789	3.03e-09	CCL2,CXCL10,CXCL2,Cxcl9,ICAM1,IFNG,MMP13,MMP3	163 (16)
LAMA5	0.053	other	Activated	2.781	2.71e-11	Ccl2,CCL3L3,CCL4,Ccl7,CXCL10,OGFR,STAT1,TNF	91 (7)
cuprizone		chemical toxicant	Activated	2.771	4.82e-11	Ccl2,CCL3L3,CCL4,Ccl7,CXCL10,IL1B,SOCS3,TNF
Ccl2	2.046	cytokine	Activated	2.768	6.09e-08	Ccl2,CCL3L3,CCL4,Ccl7,CXCL10,CXCL2,IFNG,IL1B,TNF	135 (16)
PF4	-0.232	cytokine	Activated	2.755	1.09e-09	CCL2,CCL4,CD86,CDKN1A,ICAM1,IL1A,IL1B,TNF	165 (18)
HSPD1	0.504	enzyme	Activated	2.754	7.53e-10	Ccl2,CXCL2,ICAM1,IFNG,IL15,IL1B,SOCS3,TNF	171 (24)
thioacetamide		chemical toxicant	Activated	2.754	4.43e-05	CKB,IL1B,LGALS3,LGALS3BP,MMP13,PRELP,PSMB10,TAGLN,TGM2,TIMP1,TNF,TNFRSF12A,UPP1	116 (7)
EIF4E	0.058	translation regulator	Activated	2.748	0.000695	Ccl2,CCND1,CDKN1A,CEBPB,DAXX,MMP3,UBA7,UPP1	150 (24)
phorbol esters		chemical - other	Activated	2.747	3.92e-10	EGR1,HK2,IFNG,IL1B,ITGAD,JUNB,MMP3,OSM,PLAU,SLC12A2,TIMP1,TNF,TNFSF10	128 (19)
methylnitronitrosoguanidine		chemical toxicant	Activated	2.74	4.14e-09	CCND1,CDKN1A,EGR1,FAS,GDF15,IRF1,PLAU,TNFSF10	147 (21)
pristane		chemical toxicant	Activated	2.733	1.86e-10	Ccl2,CD86,CXCL10,IFI16,IRF7,ISG15,Ly6a (includes others),Mx1/Mx2,TNF
MAP2K1	0.404	kinase	Activated	2.732	2.54e-08	ATF3,CCL2,CCL3L3,CCL4,CCND1,CD274,CDKN1A,HDC,IL1A,LGALS3,MMP13,MMP3,OSM,TGM2,TNF	148 (19)
Pdgf (complex)		complex	Activated	2.724	1.16e-07	Ccl2,CCL2,CCND1,CCND2,CDKN1A,EGR1,ERRFI1,ICAM1,JUNB,PLAU,TIMP1	122 (17)
TYROBP	-0.193	transmembrane receptor	Activated	2.723	1.7e-06	CCL2,CD40,CD69,CD86,ICAM1,IFNG,IL1B,TNF	144 (18)
PTGS2	0.059	enzyme	Activated	2.72	1.47e-13	AQP1,Ccl2,CCL2,CCL3L3,CCL4,CCND1,CD163,CDKN1A,CXCL10,CXCL12,EGR1,ICAM1,IFNB1,IL1B,MKI67,PPA1,TGM2,TNF,TNFSF10,TRAF1	140 (14)
CXCL2	1.917	cytokine	Activated	2.72	1.45e-11	Ccl2,CCL3L3,CCL4,CXCL10,CXCL2,ICAM1,IL1B,TNF	143 (16)
IL12A	0.088	cytokine	Activated	2.697	2.75e-13	CD86,CXCL10,FAS,ICAM1,IFNG,IL1A,IL1B,MMP3,SOCS3,STAT1,STAT2,STAT3,TNF	183 (19)
ETS1	-0.516	transcription regulator	Activated	2.675	1.05e-08	Ccl2,CCL2,CCND1,CD69,CDKN1A,CSF1R,EGR1,HPGD,HSPA1A/HSPA1B,ICAM1,IFNG,JUNB,MMP13,MMP3,PLAU,PML,TNF	146 (18)
ionomycin		chemical reagent	Activated	2.671	5.63e-06	CCND2,CD69,CXCL10,EGR1,EIF2AK2,GBP4,ICAM1,IFNG,STAT3,TNF,TNFSF10,XCL1	134 (21)
TNFRSF1A	0.251	transmembrane receptor	Activated	2.657	3.89e-17	ABCC3,Ccl2,CCL2,CCL3L3,CCL4,CD86,CDKN1A,CXCL10,CXCL2,ICAM1,IFNB1,IFNG,IL15,IL1A,IL1B,ITGB5,LGALS9B,MMP13,PLAU,Saa3,SOCS3,TNF,TRAF1	139 (19)
INS	0.03	other	Activated	2.648	4.78e-05	Ccl2,CCND1,CDKN1A,CEBPB,EGR1,ERRFI1,FAS,ICAM1,JUNB,TNF	151 (22)
TNK1	-0.297	kinase	Activated	2.646	1.58e-09	IFI16,IFIT2,Ifitm1,IRF7,ISG20,OAS2,TNFSF10	131 (6)
KITLG	0.131	growth factor	Activated	2.646	2.49e-08	CA2,Ccl2,CCL2,CCL3L3,CCL4,CDKN1A,CREG1,CXCL2,EGR1,IFNG,IGHM,IL1A,IL1B,IL1RN,OSM,STAT3,TNF	153 (18)
aldesleukin		biologic drug	Activated	2.646	2.9e-07	CD86,FCGR3A/FCGR3B,IFI35,IFNB1,IRF1,STAT1,TAP1,TAPBP
MSC	-0.337	transcription regulator	Activated	2.646	1.34e-05	CCL2,CCL4,EPSTI1,IFI44,IFIT1,IRF7,XAF1
nitric oxide		chemical - endogenous mammalian	Activated	2.637	6.4e-09	AGTR1,ATF3,Ccl7,CCND1,CDKN1A,CXCL10,CXCL12,EGR1,FAS,IFNG,IL1B,JUNB,MKI67,MMP13,TNF	122 (16)
carbonyl cyanide m-chlorophenyl hydrazone		chemical toxicant	Activated	2.63	8.19e-06	ERRFI1,GDF15,HK2,IL1A,NAMPT,NFKBIZ,SPINK1	135 (7)
FFAR3	-0.07	g-protein coupled receptor	Activated	2.63	0.000143	CXCL10,Cxcl9,GBP2,GBP6,ICAM1,IL1A,IL1B
PRKCE	0.064	kinase	Activated	2.625	9.44e-07	CCND1,CDKN1A,CEBPB,Cxcl9,EGR1,IL1B,JUNB,STAT3,TNF	150 (21)
ERK1/2		group	Activated	2.624	2.03e-21	Ccl2,CCL2,CCL3L3,CCL4,CCND1,CCND2,CD40,CD86,CDKN1A,CEBPB,CXCL10,CXCL12,EGR1,HK2,HPGD,ICAM1,IFIT1,IFNB1,IFNG,IL1A,IL1B,JUNB,MMP13,MMP3,NAMPT,PLAU,PSMB10,Saa3,SOCS3,TAP1,TAP2,TAPBP,TIMP1,TNF	139 (14)
FOXL2	-0.023	transcription regulator	Activated	2.619	3.21e-05	ATF3,CCL3L3,CH25H,CXCL2,FAS,ICAM1,IFNB1
2,4-dinitrofluorobenzene		chemical toxicant	Activated	2.618	2.71e-11	Ccl2,CXCL10,CXCL2,Cxcl9,ICAM1,IFNG,IL1B,TNF	175 (13)
CCL3		cytokine	Activated	2.615	3.56e-08	CCL2,CCL4,IFNG,IL1B,STAT1,STAT3,TNF	178 (22)
SRC (family)		group	Activated	2.615	4.78e-06	Ccl2,CCL2,EGR1,ICAM1,IFNB1,STAT1,TNF	146 (17)
CXCL3	0.373	cytokine	Activated	2.611	2.56e-09	Ccl2,CCL3L3,CCL4,CXCL10,ICAM1,IL1B,TNF	121 (17)
lipoteichoic acid		chemical - endogenous non-mammalian	Activated	2.611	3.22e-08	AGTR1,Ccl2,CCL2,CD86,CXCL10,ICAM1,IL1B,IL1RN,MYD88,TNF	142 (18)
PPRC1	0.605	transcription regulator	Activated	2.611	2.65e-06	ERRFI1,GDF15,HK2,IL1A,NAMPT,NFKBIZ,SPINK1
NfkB1-RelA		complex	Activated	2.608	4.81e-08	CCL2,CCND1,ICAM1,IL15,MMP13,MMP3,TNF
ICAM1	1.108	transmembrane receptor	Activated	2.604	3.69e-10	CCL3L3,CCL4,CD69,CD86,CXCL2,ICAM1,IFNG,IL1A,IL1B,TNF	162 (19)
IL32		cytokine	Activated	2.604	5.48e-09	CCL2,CCL4,EIF2AK2,FAS,ICAM1,IL1A,IL1B,MMP13,MMP3,TNF	139 (14)
AIMP1	0.047	cytokine	Activated	2.599	5.37e-10	CCL2,CCL4,CXCL2,ICAM1,IFNG,IL1B,TNF	180 (21)
STAT		group	Activated	2.599	2.68e-08	CDKN1A,EIF2AK2,IRF1,JUNB,SERPINA3,SOCS3,TIMP1,TNF	105 (11)
leukotriene D4		chemical - endogenous mammalian	Activated	2.595	1.05e-05	ATF3,CCL2,CCL3L3,CCL4,CXCL2,EGR1,TNF	169 (22)
SRC	0.108	kinase	Activated	2.592	4.58e-07	CA2,CCL2,CCND1,CCND2,CDKN1A,CXCL10,ICAM1,IFNB1,KLK3,PLAU,STAT3	156 (18)
anisomycin		chemical - endogenous non-mammalian	Activated	2.591	9.3e-06	ATF3,CDKN1A,EGR1,IRF1,JUNB,PLAU,TNF	130 (21)
poly dA-dT		chemical reagent	Activated	2.581	4.01e-09	CGAS,CXCL10,IFNB1,IFNG,IL1B,TNF,ZBP1	157 (20)
5-hydroxytryptamine		chemical - endogenous mammalian	Activated	2.58	5.21e-05	CCL2,EGR1,ICAM1,IL1A,IL1B,MMP13,TNF	142 (19)
MAPKAPK2	0.485	kinase	Activated	2.579	2.75e-13	Ccl2,CCL2,CCL3L3,Ccl7,CXCL10,HDC,ICAM1,IFNB1,Iigp1,IL1B,PLAU,RILPL1,TNF	145 (18)
IL24	0.046	cytokine	Activated	2.569	2.65e-06	BATF2,Ccl2,CCND1,EIF2AK2,FAS,GADD45G,IFNG	170 (21)
decitabine		chemical drug	Activated	2.561	1.97e-16	ABCC3,Ccl2,CCND1,CCND2,CCR3,CDKN1A,CELA3B,CXCL10,CXCL12,EIF2AK2,FAS,GADD45B,GADD45G,GDF15,HK2,H2-T23,HMGCS2,HPGD,HSPA1A/HSPA1B,IFI16,IFI35,IFIT2,IL1B,IRF7,ISG15,JUNB,LGALS3,MGST3,MKI67,MMP13,MMP3,OAS1,RTP4,SOCS3,STAT1,TNF,XCL1	165 (21)
NR3C2	0.027	ligand-dependent nuclear receptor	Activated	2.561	4.66e-06	Ccl2,CCL2,CCL3L3,EGR1,GUCY1A3,ICAM1,IL1B,JUNB,SERPINA3,TNF	165 (19)
hemozoin		chemical - endogenous non-mammalian	Activated	2.56	6.42e-08	Ccl2,CCL2,CCL3L3,CCL4,ICAM1,IL1B,TNF	151 (16)
5-azacytidine		chemical drug	Activated	2.55	9.86e-06	CDKN1A,CXCL12,GDF15,HK2,IFNG,IRF7,Ly6a (includes others),PLAU,SOCS3,TGM2,UPP1	129 (14)
MTPN	-0.208	transcription regulator	Activated	2.547	2e-07	Ccl2,CCND1,CCND2,FAS,IFNG,MMP3,TAGLN,TCF21,TNF,TNFSF10	138 (10)
C5	0.063	cytokine	Activated	2.536	1.2e-11	ATF3,Ccl2,CCL2,CCL3L3,CCL4,CCND1,CXCL10,CXCL2,EGR1,GDF15,ICAM1,IFNG,IL1A,IL1B,MMP3,TNF	145 (17)
CEBPB	1.116	transcription regulator	Activated	2.532	1.75e-14	Ccl2,CCL2,CCL3L3,CCL4,CCND1,CCND2,CDKN1A,CEBPB,CSF1R,CXCL2,DHRS1,FAS,GLIPR2,HDC,ICAM1,IFITM3,IFNG,IL1A,IL1B,IL1RN,MMP13,MMP3,NFKBIZ,Saa3,SLC12A2,SOCS3,STAT3,TF,TNF,UPP1,XDH	158 (21)
KRT17	-0.013	other	Activated	2.53	5.3e-12	CCL3L3,CCL4,CLEC7A,CXCL10,CXCL2,IL15,IL1B,MMP13,MMP3,TNF
homocysteine		chemical - endogenous mammalian	Activated	2.526	1.22e-09	ATF3,Ccl2,CCL2,CCND1,CDKN1A,CXCL10,CXCL12,IL1B,MMP13,Saa3,SOCS3,TIMP1	145 (16)
etoposide		chemical drug	Activated	2.525	9.02e-12	ATF3,CA2,CCND1,CD274,CD40,CD86,CDKN1A,CREG1,FAS,GADD45G,GDF15,HK2,IFIT2,IFNG,IL1B,IRF1,IRF7,TNF,TNFSF10	145 (15)
sphingosine-1-phosphate		chemical - endogenous mammalian	Activated	2.497	1.32e-11	CCL2,CCND1,CCR3,CXCL10,CXCL2,EGR1,FAS,ICAM1,IFNB1,IFNG,MYD88,TAGLN,TIMP1,TNF	142 (16)
PLK4	-0.186	kinase	Activated	2.496	2.41e-18	Ccl7,CD40,CMPK2,CXCL10,Cxcl9,IFIT2,IFNB1,Iigp1,IL15,IL1B,IRF1,Mx1/Mx2,RGS1
PLK2	0.191	kinase	Activated	2.496	4.76e-18	Ccl7,CD40,CMPK2,CXCL10,Cxcl9,IFIT2,IFNB1,Iigp1,IL15,IL1B,IRF1,Mx1/Mx2,RGS1
IRAK4	-0.151	kinase	Activated	2.46	4.06e-15	ATF3,Ccl2,CD86,CSRNP1,CXCL10,CXCL16,CXCL2,EGR1,ERRFI1,IFNB1,IFNG,IL1B,IRF1,IRF7,NFKBIZ,TNF	170 (17)
IFNAR2	0.025	transmembrane receptor	Activated	2.449	1.51e-17	CXCL10,DDX58,GBP4,IFI44,ISG15,Mx1/Mx2,OAS1,OAS2,PSMB10,TGM2,TNFSF10,UBA7,UBD,USP18,XAF1	173 (15)
MAPKAP1	0.132	other	Activated	2.449	1.35e-09	DAXX,IFI16,IFIT2,Mx1/Mx2,OAS2,PHF11	116 (7)
RGS1	2.146	other	Activated	2.449	3.04e-08	CCL3L3,CXCL2,Cxcl9,IFNB1,IL15,IRGM
Hbb-b2	-0.522	other	Activated	2.449	6.5e-08	Ccl2,Ccl7,CLEC7A,CXCL10,Cxcl9,HFE,IL1B,TF
tosedostat		chemical drug	Activated	2.449	3.03e-06	ASS1,ATF3,CDKN1A,CEBPB,CLEC7A,WARS
IFNL4		cytokine	Activated	2.447	5.47e-10	CXCL10,DDX58,DHX58,ISG15,OAS2,STAT1	115 (7)
LDL		complex	Activated	2.446	6.5e-14	ATF3,Ccl2,CCL2,CCL4,CCND1,CD40,CDKN1A,CXCL10,CXCL2,EGR1,ICAM1,IFIT2,IFNB1,IFNG,IL1A,IL1B,IL1RN,IRF7,MKI67,MMP3,NAMPT,PLAU,SOCS3,TNF	143 (15)
Vegf		group	Activated	2.445	2.19e-09	ATF3,CA2,Ccl2,CD40,CXCL10,CXCL12,EGR1,FAS,HDC,HK2,HMGCS2,ICAM1,IFNG,IL1A,IRF1,ISG20,MKI67,MMP13,NAMPT,PLAU,SLCO2B1,SOCS3,STAT3,TIMP1,TNF,TPST1,XDH	136 (17)
hyaluronic acid		chemical - endogenous mammalian	Activated	2.443	1.46e-15	Ccl2,CCL3L3,CCL4,CD40,CD86,CSF1R,CXCL10,CXCL2,Cxcl9,ICAM1,IFNB1,IL1B,MMP13,MMP3,MYD88,PLAU,SOCS3,TIMP1,TNF	138 (15)
methamphetamine		chemical drug	Activated	2.434	7.46e-05	Ccl2,EGR1,FAS,ICAM1,IL1A,IL1B,TNF	124 (20)
nystatin		chemical drug	Activated	2.433	2.9e-10	CCL3L3,CD40,CD86,ICAM1,IL1B,TIMP1,TNF	154 (17)
OGG1	-0.083	enzyme	Activated	2.431	5.81e-09	CCL3L3,CXCL2,IFNG,IL1A,IL1B,TNF	163 (17)
IL-1R		group	Activated	2.431	4.81e-08	CXCL2,IFNG,IL1A,IL1B,MMP13,MMP3,TNF	141 (16)
Pam3-Cys		chemical toxicant	Activated	2.428	1.03e-12	CCL2,CD163,CD69,CD86,CXCL10,CXCL2,IFNB1,IFNG,IL1B,IL1RN,MYD88,TNF	171 (16)
Ikb		group	Activated	2.425	7.36e-07	CCL2,CCND1,CFB,ICAM1,MMP13,TNF	137 (11)
MAP3K14	0.261	kinase	Activated	2.425	3.55e-06	Ccl2,CXCL2,FAS,ICAM1,IL15,IL1A,TNF,TNFSF10	149 (13)
SN-38		chemical drug	Activated	2.425	7.81e-06	CDKN1A,FAS,GDF15,HK2,IL1A,NAMPT	137 (11)
1-methyl-4-phenyl-1,2,3,6-tetrahydropyridine		chemical toxicant	Activated	2.424	0.000489	Ccl2,EGR1,IL1A,IL1B,OSM,TNF	110 (16)
NLRP3	0.071	other	Activated	2.42	9.6e-08	Ccl2,CCL4,CD69,CXCL10,CXCL2,IFNG,IL1B,MRC1,STAT3,TNF	161 (19)
IL17a dimer		complex	Activated	2.418	5.59e-07	CCL2,CCL4,IFNG,IL1A,IL1B,TNF	108 (7)
ATF4	0.408	transcription regulator	Activated	2.417	0.000307	ATF3,CCL2,CDKN1A,CEBPB,GDF15,LGALS3,STAT3,TNFRSF12A,WARS	75 (8)
PIK3CG	-0.485	kinase	Activated	2.416	2.67e-05	ICAM1,IFNG,IL1B,MMP3,TNF,TNFSF10	117 (18)
ADRB3	0.022	g-protein coupled receptor	Activated	2.415	2.56e-09	Ccl2,CCL2,CXCL12,EGR1,IL1B,JUNB,TNF	160 (19)
zymosan A		chemical - endogenous non-mammalian	Activated	2.414	2.22e-07	Ccl2,CD40,CD86,FAS,IL1B,TNF	151 (14)
PRKCB	-0.556	kinase	Activated	2.414	1.34e-05	CCND1,CD40,CD86,CDKN1A,EGR1,ICAM1,Mx1/Mx2	115 (16)
3M-002		chemical reagent	Activated	2.412	2.71e-11	CD40,CD86,IFNG,IL1B,IRF7,MYD88,TNF,TNFSF10	162 (17)
PIK3R2	-0.248	kinase	Activated	2.412	5.81e-09	CXCL10,IFNG,IRF7,ISG15,MKI67,PLAU	136 (13)
PDGFB	0.165	growth factor	Activated	2.408	0.000216	EGR1,ICAM1,IL1RN,MMP3,STAT3,TIMP1	140 (16)
GnRH-A		chemical reagent	Activated	2.407	0.000489	ATF3,CDKN1A,EGR1,GADD45B,JUNB,NFKBIZ	127 (18)
Ige		complex	Activated	2.406	1.1e-10	Ccl2,CCL2,CCL3L3,CCL4,CD86,CXCL2,HDC,IFNG,IL1A,IL1B,TNF	157 (21)
bryostatin 1		chemical drug	Activated	2.403	1.97e-06	CD40,CD86,IFNG,IL1B,TNF,TRAF1	149 (18)
F3	-0.024	transmembrane receptor	Activated	2.401	3.98e-06	Ccl2,CCL2,EGR1,ICAM1,IFNG,IL1B,TGM2,TNF	131 (17)
ssRNA40		chemical reagent	Activated	2.396	1.09e-07	CD86,DDX58,IFNB1,IFNG,IL1B,TNF	161 (15)
carrageenan		chemical - endogenous non-mammalian	Activated	2.393	6.25e-09	Ccl2,CCL3L3,CXCL2,EGR1,ICAM1,IL1B,JUNB,SELENOP,TNF	137 (13)
MTOR	0.056	kinase	Activated	2.392	1.62e-08	CCND1,CD274,CD40,CD86,CDKN1A,CEBPB,HK2,HMGCS2,IFI16,IFNG,IL1B,IRF1,OAS1,SGCB,SLC12A2,SOCS3,STAT1,STAT3,TNF,TNFSF10	158 (19)
RNASE2	0.016	enzyme	Activated	2.385	9.26e-06	CCL2,CCL4,CD86,CXCL10,OSM,TNF	131 (10)
carboplatin		chemical drug	Activated	2.383	8.96e-05	CD274,LGALS3,MRC1,TIMP1,TNFRSF12A,UPP1
BCR (complex)		complex	Activated	2.379	3.3e-08	CCL4,CCND1,CCND2,CD69,CD86,EGR1,FAS,FCER2,GBP2,IFNG,JUNB,MS4A6A,NAMPT	151 (22)
IFNL3	0.087	cytokine	Activated	2.379	4.18e-07	DDX58,IFNG,IL15,ISG20,Mx1/Mx2,TNF	135 (9)
F2R	-0.241	g-protein coupled receptor	Activated	2.375	9.37e-08	CASP4,Ccl2,CCL2,CCND1,CXCL12,EGR1,ICAM1,IL1B,PLAU,TAGLN,TGM2	160 (17)
IL23A	-0.041	cytokine	Activated	2.375	5.45e-06	Ccl2,CXCL10,IFNG,IL1B,STAT3,TNF	146 (15)
PARP9	0.585	enzyme	Activated	2.373	1.86e-14	H2-T23,IFI44,IFIT1,IFIT2,IFIT3,IRF1,IRF7,ISG15,OAS2,STAT1	119 (7)
RARRES3		enzyme	Activated	2.36	6.55e-06	CXCL10,IFIT1,IFNA4,IFNB1,ISG15,UBD	140 (13)
TRADD	0.039	other	Activated	2.359	9.19e-11	CCL2,CXCL2,ICAM1,IFNB1,IRF1,KLK3,TNF,TRAF1,UBD	132 (13)
PDX1	0.022	transcription regulator	Activated	2.359	0.000172	ATF3,Ccl2,CCND1,CKB,CXCL2,EGR1,GNG12,IL1B,JUNB,RSAD2	139 (21)
NGF	0.052	growth factor	Activated	2.349	1.01e-09	ATF3,CCL4,CCND1,CD40,CD86,CDKN1A,EGR1,FAS,GUCY1A3,JUNB,KLK3,MMP3,SLC40A1,SORT1,STAT3,TNF,TNFRSF12A	142 (17)
S100A8	0.52	other	Activated	2.337	5.1e-15	ATF3,Ccl2,CCL2,Ccl7,CCND1,CD274,CD69,CXCL10,CXCL2,Cxcl9,FAS,ICAM1,IL1A,IL1B,IL33,ISG15,MMP13,MMP3,PLAU,Saa3,TNF,USP18	151 (10)
PLAT	0.348	peptidase	Activated	2.335	2.29e-07	CCL3L3,CCND1,CXCL10,IFNG,IL1B,MMP3,TNF	144 (17)
EIF2AK3	-0.23	kinase	Activated	2.329	2.61e-07	AMY2B,ATF3,Ccl2,CCND1,CEBPB,CPA1,EGR1,IL1B,PNLIP,TNF,WARS	123 (18)
CCR5	0.603	g-protein coupled receptor	Activated	2.326	3.14e-09	Ccl2,CCL3L3,CCL4,CXCL10,CXCL12,CXCL2,FAS,IFNG,TNF	143 (14)
cardiotoxin		chemical - other	Activated	2.324	3.7e-12	Ccl2,CCL2,CCL3L3,CCL4,Ccl7,CCND1,CCND2,CSF1R,Cxcl9,IL1B,IL1RN,ITGB5,MMP13,MMP3,MRC1,STAT3,TIMP1,TNF
CCL2	3.663	cytokine	Activated	2.318	5.1e-15	Ccl2,CCL2,CCND1,CD40,CD86,CXCL10,HDC,ICAM1,IFNG,IL15,IL1A,IL1B,MKI67,SLC40A1,TIMP1,TNF	136 (15)
NR5A2	-0.014	ligand-dependent nuclear receptor	Activated	2.31	1.83e-11	ABCC3,CCND1,CEBPB,CELA3B,CPA1,CPA2,CTRL,GADD45G,ICAM1,IL1B,JUNB,KLK3,PNLIP,TNF	100 (10)
Pka		complex	Activated	2.3	3.65e-06	CD40,CDKN1A,CEBPB,CXCL10,EGR1,IFNG,IRF1,JUNB,MMP3,TNF,XAF1	159 (19)
FGF2		growth factor	Activated	2.282	9.04e-12	Ccl2,CCL2,CCND1,CCND2,CDKN1A,CXCL12,CXCL2,EGR1,ERRFI1,FAS,ICAM1,IFNB1,IL1B,JUNB,MKI67,MMP13,MMP3,PLAU,SOCS3,SPINK1,TAGLN,TF,TIMP1,TNF,TNFRSF12A,TNFSF10	125 (19)
tunicamycin		chemical - endogenous non-mammalian	Activated	2.262	2.25e-09	ATF3,CASP4,Ccl2,CCND1,CDKN1A,CEBPB,CXCL2,EGR1,GADD45B,ICAM1,IFNB1,IL1A,IL1B,MMP3,SLC38A5,TNF,WARS	147 (17)
IL13	0.01	cytokine	Activated	2.249	4.07e-16	ATF3,CA2,Ccl2,CCL2,CCL3L3,CCL4,Ccl7,CD163,CD40,CD86,CEBPB,CLEC7A,CXCL2,EGR1,FADS1,FAS,FCER2,FPR2,HDC,ICAM1,IFNG,IL1B,IL1RN,MMP13,MMP3,MRC1,PLAU,SOCS3,SORT1,TGM2,TIMP1,TNF	143 (15)
PI3K (family)		group	Activated	2.245	2.37e-07	CCL2,CD274,CXCL10,CXCL12,IFIT1,IL1B,ISG15,MMP3,TGM2,TNF,TNFSF10	160 (15)
IKBKE	0.472	kinase	Activated	2.241	4.3e-25	ACOD1,ADAR,Ccl2,CCL3L3,CCND1,CXCL10,CXCL12,CXCL2,Cxcl9,IFI16,IFIT1,IFIT2,IFIT3,IFNA4,IFNB1,IL1A,IRF7,MMP13,MMP3,RSAD2,STAT1,TNF	164 (18)
KLF6	0.738	transcription regulator	Activated	2.241	2.1e-10	ATF3,Ccl2,CCL2,CCL3L3,CDKN1A,CXCL2,IL1A,IL1B,MKI67,MRC1,PLAU,TNF	143 (18)
PPIF	0.32	enzyme	Activated	2.236	7.92e-09	Ccl2,CCL2,CCL4,Ccl7,CCRL2,CXCL10,CXCL12,CXCL2,Cxcl9,HIST1H2BI,TNF,XCL1	136 (7)
ANKRD17	0.159	other	Activated	2.236	1.18e-07	Ccl7,CD40,HDC,IFNB1,SOCS3
isatoribine		chemical reagent	Activated	2.236	5.82e-07	CD40,CD86,IFNB1,IFNG,TNF	138 (9)
SELPLG	-0.166	other	Activated	2.236	8.55e-05	CCL2,CCL4,CDKN1A,CXCL2,IL1B	164 (19)
ethionine		chemical toxicant	Activated	2.236	0.000194	LGALS3,PSMB10,TIMP1,TNFRSF12A,UPP1
dalfampridine		chemical drug	Activated	2.236	0.000246	ATF3,EGR1,GADD45B,GADD45G,JUNB	110 (11)
dinoprost		chemical - endogenous mammalian	Activated	2.236	0.000654	CCND1,CCND2,HMGCS2,HSPA1A/HSPA1B,IL1A,IL1B	134 (21)
C5AR1	0.01	g-protein coupled receptor	Activated	2.234	1.49e-06	Ccl2,CD40,Cd59a,CD86,CXCL2,IFNG,IL1B,TNF	148 (17)
leukotriene C4		chemical - endogenous mammalian	Activated	2.232	1.33e-06	CCL2,CCL4,EGR1,ICAM1,TNF	151 (20)
L-glutamic acid		chemical - endogenous mammalian	Activated	2.225	1.42e-10	Ccl2,CCND1,CDKN1A,EGR1,FADS1,GADD45B,IFNA4,IL1B,JUNB,TAP1,TAP2,TIMP1,TNF,TOR3A	146 (17)
NRAS	-0.121	enzyme	Activated	2.224	5.35e-08	CCL4,CCND1,CD86,CDKN1A,EGR1,FCER2,IFIT1,IFNG,IGHM,MKI67,PLAU	166 (21)
methyl methanesulfonate		chemical toxicant	Activated	2.224	0.00031	ATF3,CDKN1A,EGR1,GADD45B,GADD45G	156 (18)
8-hydroxyguanine		chemical - endogenous mammalian	Activated	2.219	2.94e-09	CCL3L3,CXCL2,IL1A,IL1B,TNF
CXCL1		cytokine	Activated	2.219	3.62e-07	Ccl2,ICAM1,IL1B,SOCS3,TNF	143 (18)
CTSS	0.206	peptidase	Activated	2.219	3.11e-05	FAS,IFNG,IL1B,TNF,TNFSF10	163 (19)
vitamin K3		chemical drug	Activated	2.219	4.47e-05	EGR1,FAS,HK2,IL1A,NAMPT	158 (17)
ALB	-0.001	transporter	Activated	2.219	0.000345	Ccl2,CCL2,CDKN1A,IL1B,TNF	139 (20)
IFNA10		cytokine	Activated	2.214	8.95e-07	CXCL10,IFIT1,IFNG,ISG15,ZBP1	116 (5)
IFNA5		cytokine	Activated	2.214	8.95e-07	CXCL10,IFIT1,IFNG,ISG15,ZBP1	116 (5)
IFNA7		cytokine	Activated	2.214	8.95e-07	CXCL10,IFIT1,IFNG,ISG15,ZBP1	116 (5)
IFNA14		cytokine	Activated	2.214	8.95e-07	CXCL10,IFIT1,IFNG,ISG15,ZBP1	116 (5)
IFNA6		cytokine	Activated	2.214	8.95e-07	CXCL10,IFIT1,IFNG,ISG15,ZBP1	116 (5)
IFNA8		cytokine	Activated	2.214	1.33e-06	CXCL10,IFIT1,IFNG,ISG15,ZBP1	116 (5)
IFNA16		cytokine	Activated	2.214	1.33e-06	CXCL10,IFIT1,IFNG,ISG15,ZBP1	116 (5)
Stat1-Stat2		complex	Activated	2.213	1.18e-07	EIF2AK2,IFNG,IRF1,IRF7,OAS1
(E)-4-hydroxy-3-methyl-but-2-enyl pyrophosphate		chemical - endogenous non-mammalian	Activated	2.213	2.14e-07	CD69,IFNG,OSM,TNF,TNFSF10
IFNA21		cytokine	Activated	2.211	8.95e-07	CXCL10,IFIT1,IFNG,ISG15,ZBP1	116 (5)
TLR6	0.352	transmembrane receptor	Activated	2.21	1.07e-05	ATF3,IFNG,IL15,IL1B,TNF	159 (17)
MAP3K7		kinase	Activated	2.209	2.82e-26	Ccl2,Ccl7,CFB,CH25H,CXCL10,CXCL2,DDX58,GBP2,IFI44,IFIT1,IFIT2,IFIT3,IL1B,IRF1,IRF7,ITGB5,MMP13,MMP3,OAS2,OASL,Saa3,TNF,TNFSF10,XAF1	172 (16)
LIF	0.182	cytokine	Activated	2.209	1.82e-12	Ccl2,CCL3L3,CCND1,CDKN1A,CEBPB,CSF1R,CXCL10,CXCL2,EGR1,HK2,IFI16,IFNG,IL1B,IRF1,JUNB,MMP13,SERPINA3,SOCS3,STAT3,TIMP1,TNF	153 (19)
SAA1	-0.025	transporter	Activated	2.209	2.82e-11	Ccl2,CCL3L3,CCL4,CCND1,CXCL10,IL1B,IL1RN,MRC1,TNF	144 (15)
FLT3LG	-0.068	cytokine	Activated	2.209	0.000122	CD40,CD86,CEBPB,CXCL2,ICAM1,IFNG	173 (18)
lysophosphatidylcholine		chemical - other	Activated	2.208	6.5e-08	Ccl2,CCL2,CCL3L3,EGR1,ICAM1,IL1B,PLAU,TNF	132 (14)
cyclopiazonic acid		chemical - endogenous non-mammalian	Activated	2.208	1.91e-06	Ccl2,CXCL2,EGR1,FAS,TNF	148 (18)
CARM1	-0.118	transcription regulator	Activated	2.205	1.5e-05	Ccl2,CDKN1A,ICAM1,MMP13,MMP3,SPINK1	154 (15)
titanium dioxide		chemical drug	Activated	2.201	3.75e-05	CDKN1A,FAS,IFNG,IL1B,TNF	118 (12)
CXCL10	4.551	cytokine	Activated	2.2	3.56e-08	Ccl2,CXCL10,Cxcl9,IFNG,IL1A,IL1B,TNF	122 (20)
PLCE1	-0.024	enzyme	Activated	2.2	8.95e-07	Ccl2,CCL2,CXCL2,IFNG,TNF	152 (17)
PLAUR	0.584	transmembrane receptor	Activated	2.2	1.09e-05	Ccl2,CCL2,CCND1,MMP3,PLAU,TNF	137 (16)
ELANE	-0.209	peptidase	Activated	2.2	8.55e-05	CCL3L3,CXCL2,IL1B,OSM,TNF	105 (16)
PRKACA	-0.396	kinase	Activated	2.2	0.000384	CCND1,CCND2,CEBPB,HSPA1A/HSPA1B,SOCS3	153 (22)
N-formyl-Met-Leu-Phe		chemical reagent	Activated	2.199	0.000345	CCL2,CCL4,IL1B,OSM,TNF	98 (14)
picryl chloride		chemical toxicant	Activated	2.195	8.95e-07	CXCL10,IFNG,IL1A,IL1B,TNF
STAT2	1.78	transcription regulator	Activated	2.194	3.06e-24	Ccl2,CD40,CD86,CXCL10,IFI35,IFIT1,IFIT2,IFIT3,IFNG,IRF1,IRF7,ISG15,Mx1/Mx2,OAS1,OAS2,RSAD2,TNF,TNFSF10,USP18,WARS	176 (18)
CNR2	0.161	g-protein coupled receptor	Activated	2.191	5.37e-10	Ccl2,CCL2,CCND1,EGR1,IFNG,IL1B,TNF	153 (21)
MAPK7	-0.024	kinase	Activated	2.19	0.000573	CCND1,CXCL2,IL1A,IL1B,TNF	147 (16)
NAMPT	1.339	cytokine	Activated	2.189	1.69e-05	CXCL10,CXCL2,MMP3,NAMPT,TNF	163 (14)
CD4	0.007	transmembrane receptor	Activated	2.184	0.000131	FAS,IFNG,IL15,TNF,TNFSF10	121 (19)
MAP2K7	-0.049	kinase	Activated	2.18	5.48e-09	ATF3,CCND1,CDKN1A,CXCL10,FAS,FCGRT,JUNB,MMP3,PLAU,TNF	153 (18)
mono-(2-ethylhexyl)phthalate		chemical toxicant	Activated	2.18	3.24e-06	CCND2,FADS1,FAS,HK2,IFNB1,IL1B,JUNB,N4BP1,NAMPT,PPA1,TNF,WDR43	155 (22)
RIPK3	0.091	kinase	Activated	2.176	5.96e-08	Ccl2,IFNG,IL1A,IL1B,TNF	169 (20)
Klra7 (includes others)	-0.655	transmembrane receptor	Activated	2.176	2.22e-07	CASP4,CCL3L3,CCL4,IFNG,TNF,XCL1	122 (18)
IL22	-0.042	cytokine	Activated	2.173	6.18e-09	CCND1,CD274,CXCL12,CXCL2,IFNG,IL1A,IL1B,IL33,MMP3,SERPINA3,SOCS3,TNF	140 (16)
lauric acid		chemical - endogenous mammalian	Activated	2.173	1.33e-06	CCL3L3,CD40,CD86,IL1A,TNF	137 (12)
CD244	0.062	transmembrane receptor	Activated	2.171	2.68e-08	CCL3L3,CCL4,EGR1,IFNG,TNF	164 (22)
VIPR1	-0.031	g-protein coupled receptor	Activated	2.162	1.76e-13	Ccl2,CCL3L3,CCL4,CD40,CD86,CXCL10,CXCL2,IRF1,TNF	161 (18)
bicuculline		chemical - endogenous non-mammalian	Activated	2.161	0.00052	ATF3,EGR1,GADD45B,GADD45G,JUNB	136 (16)
isopentenyl diphosphate		chemical - endogenous mammalian	Activated	2.159	5.82e-07	CCL4,FCGR3A/FCGR3B,IFNG,TNF,XCL1	167 (21)
FGF7	0.024	growth factor	Activated	2.158	4.99e-06	ABCC3,CCND1,CDKN1A,IL1A,IRF1,MMP13,PLAU,STAT1	146 (19)
ECSIT	0.085	transcription regulator	Activated	2.158	3.11e-05	IL1B,IL1RN,IRF7,JUNB,TRAF1	136 (10)
temozolomide		chemical drug	Activated	2.158	0.000171	CCL2,CDKN1A,CXCL10,Cxcl9,FAS	146 (17)
Growth hormone		group	Activated	2.157	2.01e-05	CCND1,CCND2,CEBPB,EGR1,GDF15,IRF1,JUNB,NAMPT,SOCS3,TCF21,TF,TNFSF10,XDH	170 (25)
vinblastine		chemical drug	Activated	2.156	3.75e-05	CD40,CD86,CDKN1A,IL1B,TNF	145 (17)
AKT1	0.044	kinase	Activated	2.155	4.22e-08	ASS1,CCL2,CCND1,CCND2,CD40,CD69,CD86,CDKN1A,CXCL10,EGR1,FAS,GDF15,IFNB1,IFNG,SORT1,TIMP1,TNF,TNFSF10	154 (17)
NFATC1	0.36	transcription regulator	Activated	2.153	4.04e-06	CCND1,CD40,FAS,ICAM1,IFNG,IL1B,IL33,TNF,TNFSF10	167 (23)
NCR1	0.009	transmembrane receptor	Activated	2.15	1.18e-07	CCL3L3,CCL4,CD69,IFNG,TNF	162 (18)
CLEC7A	1.229	transmembrane receptor	Activated	2.15	2.09e-05	CCL2,CXCL2,IL1B,IL33,TNF	142 (14)
chitin		chemical - endogenous non-mammalian	Activated	2.149	6.47e-06	Ccl2,CD274,IL1B,IL33,TNF
Ras		group	Activated	2.144	1.94e-10	CCL2,CCND1,CD274,CDKN1A,CXCL10,EGR1,IFNG,MMP13,PLAU,PML,STAT1,STAT2,TGM2,TNF,UPP1	137 (20)
ZBP1	2.547	other	Activated	2.144	5.82e-07	CXCL10,IFNB1,ISG15,Mx1/Mx2,OAS1	143 (12)
CpG ODN 2006		chemical reagent	Activated	2.137	1.44e-16	CCL2,CD40,CD86,CXCL10,FCER2,ICAM1,IFIT1,IFNA4,IFNB1,IFNG,IL1B,IRF7,NFKBIZ,STAT1,TNF,TRAF1	167 (16)
CCL11	0.286	cytokine	Activated	2.135	3.86e-10	CCL2,CCL3L3,CCL4,CCR3,CXCL12,CXCL2,FAS,ICAM1,IL1B,MMP3,TNF	153 (21)
Fibrinogen		complex	Activated	2.128	4.26e-12	Ccl2,CCL2,CCL3L3,CCL4,CD40,FCGR3A/FCGR3B,ICAM1,IL1B,TNF	159 (19)
paclitaxel		chemical drug	Activated	2.127	1.31e-16	ATF3,CCL2,CCND1,CD274,CD40,CD86,CDKN1A,CXCL10,CXCL2,EGR1,FAS,GADD45B,GDF15,ICAM1,IFNG,IGHM,IL1B,ITGB5,KLK3,LILRB4,NREP,PLAU,PRELP,SLC12A2,STAT3,TAP2,TMEM184B,TNF,TRAF1	135 (12)
deferoxamine		chemical drug	Activated	2.126	2.63e-09	CCL3L3,CCL4,CCND1,CCND2,CDKN1A,EGR1,GADD45B,GDF15,HK2,HSPA1A/HSPA1B,ICAM1,IFI16,ISG20,MS4A6A,RGS1,RSAD2,TNFSF10	159 (15)
lipoarabinomannan		chemical - endogenous non-mammalian	Activated	2.121	1.16e-11	CCL4,CXCL2,ICAM1,IFNB1,IL1B,IRF1,STAT1,Tgtp1/Tgtp2,TNF	169 (19)
CD2	0.24	transmembrane receptor	Activated	2.087	9.73e-08	CCND1,CD40,CD86,FAS,ICAM1,IFNG,STAT1,TNF	162 (22)
TNFRSF8	-0.016	transmembrane receptor	Activated	2.081	1.09e-08	CCL4,CDKN1A,FAS,GBP2,IFI16,IFNG,JUNB,TNF,TNFSF10,TRAF1	163 (19)
CXCR4	-0.605	g-protein coupled receptor	Activated	2.078	6.54e-09	CCL2,CCND1,CD69,CDKN1A,CXCL10,CXCL12,EGR1,JUNB,MMP13,TNFSF10	136 (18)
TNFRSF1B	0.098	transmembrane receptor	Activated	2.074	9.63e-12	ABCC3,CD69,CXCL12,CXCL2,FAS,ICAM1,IFNB1,IFNG,ITGB5,MMP13,MMP3,SOCS3,TIMP1,TNF,TRAF1	143 (15)
RAC1	-0.061	enzyme	Activated	2.074	2.7e-09	ATF3,Ccl2,CCND1,CD86,FAS,ICAM1,IFNB1,IFNG,IL1B,IL33,MMP13,STAT1,STAT3	139 (16)
PLAU	1.021	peptidase	Activated	2.062	2.3e-09	Ccl2,CCL2,CCND1,GDF15,ICAM1,IL1B,ITGB5,OAS1,OAS3,PLAU,TNF	153 (20)
FCGR2A	-0.642	transmembrane receptor	Activated	2.049	3.03e-09	Ccl2,CCL2,CCL4,CXCL2,FAS,IFNG,IL1B,TNF	144 (20)
TNFSF10	1.344	cytokine	Activated	2.033	5e-13	CD69,EIF2AK2,IFI16,IFIT1,IFNB1,IFNG,IL1B,IL1RN,ISG15,MMP3,PLAU,STAT1,TIMP1,TNF,TNFSF10,TRAF1	165 (15)
MAPK8	-0.317	kinase	Activated	2.03	4.41e-07	AQP1,Ccl2,CCND1,CDKN1A,CEBPB,CXCL16,EGR1,IFNG,IL1B,MMP13,MMP3,PLAU,TNF	142 (19)
cyclic AMP		chemical - endogenous mammalian	Activated	2.027	2.64e-13	ASS1,CA2,CCL2,CCND1,CCND2,CD86,CDKN1A,CEBPB,EGR1,IFNG,IL15,IL1B,IL1RN,IL33,JUNB,LGALS3BP,Rnu6,Saa3,SOCS3,STAT3,TF,TIMP1,TNF,TNFSF10	127 (21)
ozone		chemical toxicant	Activated	2.02	1.54e-12	Ccl2,CCL3L3,Ccl7,CCR3,CXCL10,CXCL2,IFNG,IL1B,JUNB,TNF	131 (14)
nitrofurantoin		chemical drug	Activated	2.01	5.83e-07	ASS1,CCL3L3,CCND1,CXCL10,FAS,HMGCS2,IFNG,IL1B,LGALS3,SELENBP1,SELENOP,TIMP1,TNFRSF12A
CD44	0.329	other	Activated	2.004	1.02e-13	Ccl2,CCL4,Ccl7,CCND1,CCND2,CD69,CDKN1A,CLEC7A,Cxcl9,FAS,IFNG,IL1A,IL1B,IL1RN,LGALS3,Ly6a (includes others),MMP13,MMP3,PLAU,STAT2,TNF,XCL1	143 (16)
MVP	0.772	other	Activated	2	1.85e-08	CD86,CXCL2,ICAM1,IL1B,IRF7,TNF	180 (18)
murabutide		chemical reagent	Activated	2	1.23e-06	CD40,CD86,CEBPB,MRC1	106 (10)
GPR84	0.278	g-protein coupled receptor	Activated	2	2.42e-06	Ccl2,CCL3L3,IL1B,TNF	128 (11)
NEK6	-0.011	kinase	Activated	2	4.32e-06	CXCL10,IFNB1,RGS1,RILPL1	45 (5)
COCH	-0.367	other	Activated	2	4.32e-06	Ccl2,CXCL2,IL1B,TNF
phospholipid		chemical - endogenous mammalian	Activated	2	1.11e-05	Ccl2,CCL3L3,CCL4,CXCL10	148 (19)
TNFAIP2	0.641	other	Activated	2	4.38e-05	IFNB1,IRF1,ISG20,RILPL1
3-deoxy-2-octulosonic acid(2)-lipid A		chemical - endogenous non-mammalian	Activated	2	7.47e-05	Ccl2,CH25H,CXCL10,IL1B	133 (13)
Angiotensin II receptor type 1		group	Activated	2	7.47e-05	CCL2,CCL3L3,CXCL10,TIMP1	90 (9)
IL-17f dimer		complex	Activated	2	7.47e-05	CCL2,CCL4,IL1A,IL1B
KLK5	-0.015	peptidase	Activated	2	7.47e-05	CXCL2,ICAM1,IL1B,TNF	144 (15)
MLX	0.024	transcription regulator	Activated	2	0.000147	Ccl2,Ccl7,IL1RN,LGALS3BP
LTB4R	-0.15	g-protein coupled receptor	Activated	2	0.000147	Ccl2,CCL3L3,CXCL2,TNF	110 (13)
PGF	0.001	growth factor		2	0.00015	CCL2,CCL4,EGR1,IL1B,TNF	132 (19)
PDGF-DD		complex	Activated	2	0.00026	Ccl2,Ccl7,TNFRSF12A,TUBB6	87 (7)
deferasirox		chemical drug	Activated	2	0.000958	MS4A6A,RGS1,TNF,TNFSF10
TARDBP	0.069	transcription regulator	Activated	2	0.000958	Ccl2,IFNG,IL1B,TNF	143 (14)
tranexamic acid		chemical drug	Inhibited	-2	1.79e-07	IL1A,IL1B,PLAU,TNF	126 (12)
mito-TEMPO		chemical reagent	Inhibited	-2	5.31e-07	IFNA4,IFNB1,Mx1/Mx2,TNF
PIAS4	-0.071	transcription regulator	Inhibited	-2	8.95e-07	CXCL2,Cxcl9,IFNB1,IL1B,IRF1	155 (15)
belnacasan		chemical drug	Inhibited	-2	2.42e-06	Ccl2,CCL3L3,IFNG,IL1B	100 (7)
edaravone		chemical drug	Inhibited	-2	7.12e-06	Ccl2,CCL2,FAS,TNF	168 (20)
mastoparan		chemical toxicant	Inhibited	-2	7.12e-06	CXCL10,IFNB1,IL1B,TNF	158 (19)
astragalin		chemical - endogenous non-mammalian	Inhibited	-2	1.11e-05	ICAM1,IL1B,STAT3,TNF
kaempferol		chemical toxicant	Inhibited	-2	2.09e-05	CD69,CDKN1A,ICAM1,PLAU,TNF	138 (19)
ethylenediaminetetraacetic acid		chemical drug	Inhibited	-2	2.34e-05	EGR1,IFNG,IL1B,TNF	160 (19)
Sod		group	Inhibited	-2	4.38e-05	Ccl2,CCL3L3,CCL4,ICAM1	145 (17)
phenyl-N-tert-butylnitrone		chemical reagent	Inhibited	-2	7.47e-05	CD40,CD86,HSPA1A/HSPA1B,TNF	127 (10)
prostaglandin E1		chemical - endogenous mammalian	Inhibited	-2	0.000119	CD40,CD86,ICAM1,IFNG	186 (24)
sodium selenite		chemical drug	Inhibited	-2	0.000494	HPGD,IFNG,IL1B,TNF	109 (14)
fish oils		chemical drug	Inhibited	-2	0.00052	Ccl2,CCL3L3,CEBPB,IL1A,IL1B	128 (8)
VTN	0.012	other	Inhibited	-2	0.000848	CDKN1A,IL1B,PLAU,TNF	138 (17)
bafilomycin A1		chemical drug	Inhibited	-2	0.000848	CD40,CXCL10,IFNB1,TNF	147 (18)
TSC22D3	-0.463	transcription regulator	Inhibited	-2.011	3.09e-06	CCL2,CCND1,CD86,CDKN1A,ICAM1,IL1B,TNF	139 (17)
R-WIN 55,212		chemical reagent	Inhibited	-2.039	3.03e-06	CCND1,CCND2,ICAM1,IFNB1,IL1B,TNF	165 (19)
pioglitazone		chemical drug	Inhibited	-2.047	5.8e-08	AQP1,Ccl2,CCND1,CD86,CDKN1A,CXCL10,EGR1,HPGD,ICAM1,IFNG,IL1B,IL1RN,KLK3,TNF	130 (18)
DICER1	-0.124	enzyme	Inhibited	-2.052	0.000157	CCND1,CCND2,CDKN1A,EGR1,ICAM1,IFNG,IL1B,OAS1,PLAU,SLC40A1,SOCS3,STAT1,TNF	160 (22)
VIP	0.028	other	Inhibited	-2.061	1.71e-11	Ccl2,CCL2,CCL3L3,CCL4,CCND1,CD274,CD40,CD86,CEBPB,CXCL10,CXCL2,IL1B,IRF1,SORT1,TNF	158 (17)
SMAD7	-0.009	transcription regulator	Inhibited	-2.071	3.17e-06	Ccl2,CCL2,CDKN1A,CXCL10,FAS,ICAM1,IFNG,IL1B,TAGLN,TIMP1,TNF	114 (15)
ARRB2	-0.425	other	Inhibited	-2.091	1.42e-07	Ccl2,CXCL2,EGR1,IL1B,JUNB,NFKBIZ,TNF	140 (15)
chloroquine		chemical drug	Inhibited	-2.106	1.1e-10	CD40,CD69,CD86,CXCL10,DRAM1,IFNG,IL1B,MMP13,SOCS3,TNF,TNFSF10	160 (18)
luteolin		chemical - endogenous non-mammalian	Inhibited	-2.111	1.14e-06	CCND1,CXCL10,Cxcl9,FAS,ICAM1,IFNB1,MMP13,TNF	137 (16)
Sb202190		chemical - kinase inhibitor	Inhibited	-2.125	6.34e-15	Ccl2,CCL2,CCND1,CCND2,CD86,CDKN1A,CEBPB,CXCL10,EGR1,FCER2,FPR2,IFIT1,IFNB1,IFNG,IL1B,JUNB,MMP13,TNF,XDH	141 (19)
SB-431542		chemical reagent	Inhibited	-2.138	6.17e-05	Ccl2,Ccl7,CCND1,CLIC4,GADD45B,IFNG,STAT3,TNFRSF12A	117 (15)
alvocidib		chemical drug	Inhibited	-2.138	0.000194	CCL2,CCND1,CDKN1A,ICAM1,TRAF1	158 (23)
everolimus		chemical drug	Inhibited	-2.151	6.26e-05	CCND1,CCND2,CDKN1A,CEBPB,FSCN1	149 (17)
ID2	0.216	transcription regulator	Inhibited	-2.158	8.18e-07	CCND1,CCND2,CDKN1A,CEBPB,GADD45B,GADD45G,ICAM1,IFI16,IFNG,SOCS3,TF,TNFSF10,TRAF1	122 (16)
ADORA2A	0.036	g-protein coupled receptor	Inhibited	-2.16	0.000492	Ccl2,CKB,CSF1R,CXCL10,CXCL2,IFITM3,IFNG,TNF	132 (16)
LGR4		transmembrane receptor	Inhibited	-2.164	0.000114	CXCL10,IFNB1,IL1A,IL1B,TNF	146 (17)
aspirin		chemical drug	Inhibited	-2.174	2.28e-14	Ccl2,CCL2,CCL4,CCND1,CD40,CD86,CDKN1A,CXCL10,GDF15,ICAM1,IFNG,IL1A,IL1B,MMP13,TNF,TNFSF10,XCL1	136 (15)
2-[[9-isopropyl-6-[[4-(2-pyridyl)phenyl]methylamino]purin-2-yl]amino]butan-1-ol		chemical reagent	Inhibited	-2.177	2.14e-07	Ccl2,CCL3L3,CCND1,CD86,TNF
LILRB4	1.471	other	Inhibited	-2.181	1.33e-06	CXCL10,IFNG,IL1A,IL1B,TNF	140 (15)
ABCG1	-0.15	transporter	Inhibited	-2.189	6.26e-05	CCL3L3,CH25H,IFNG,IL1B,TNF	163 (14)
TRAIP	-0.019	enzyme	Inhibited	-2.19	6.47e-06	Cxcl9,IFNG,IL1A,IL1B,TNF	158 (15)
telmisartan		chemical drug	Inhibited	-2.19	0.000977	CCL2,CD163,ICAM1,MRC1,TNF	151 (19)
piperine		chemical drug	Inhibited	-2.191	2.67e-06	ABCC3,IRF1,MMP13,MMP3,TNF	149 (19)
RNF216	0.018	enzyme	Inhibited	-2.2	1.18e-07	CXCL10,IFIT1,IFNA4,IFNB1,ISG15	149 (16)
SCD	-0.098	enzyme	Inhibited	-2.2	1.3e-06	ATF3,Ccl2,CCL3L3,CEBPB,CXCL10,IFNG,IL1B,TNF	131 (14)
PTPN22	-0.148	phosphatase	Inhibited	-2.2	1.69e-05	IL1B,ISG15,MRC1,Mx1/Mx2,TNF	153 (24)
LRP1	-0.117	transmembrane receptor	Inhibited	-2.2	0.00015	Ccl2,CCL3L3,CCL4,IL1B,TNF	124 (13)
miR-34a-5p (and other miRNAs w/seed GGCAGUG)		mature microrna	Inhibited	-2.204	0.000824	ATF3,CCND1,CDKN1A,ICAM1,TAGLN	82 (7)
CHRNA7	0.027	transmembrane receptor	Inhibited	-2.206	1.65e-08	Ccl2,CDKN1A,CXCL10,CXCL2,IFNG,IL1B,IL1RN,TNF	163 (19)
TREX1	1.449	enzyme	Inhibited	-2.207	1.5e-12	CXCL10,IFI16,IFI44,IFIT2,IFNB1,ISG15,OASL,USP18	119 (7)
17-alpha-ethinylestradiol		chemical drug	Inhibited	-2.209	4.82e-06	ABCC3,Ccl2,CCL3L3,CCR3,CKB,CSF1R,CXCL10,IFI16,MRC1,SLC40A1,TNF	184 (15)
VSIR	-0.596	other	Inhibited	-2.213	1.18e-07	Ccl2,CXCL10,Cxcl9,IFNG,TNF	143 (9)
alpha-tocopherol		chemical drug	Inhibited	-2.213	2.09e-05	HSPA1A/HSPA1B,IFNG,IL1A,IL1B,TNF	164 (19)
CEP-1347		chemical drug	Inhibited	-2.215	4.91e-06	Ccl2,CCL3L3,CCL4,PLAU,TNF	139 (17)
resolvin D1		chemical - endogenous mammalian	Inhibited	-2.216	7.33e-05	CCL2,CXCL2,IFNG,IL1B,TNF	149 (19)
JAG2	-0.043	growth factor	Inhibited	-2.216	0.000194	CEBPB,IL1A,IL1B,IL1RN,TNF
ZC3H12A	0.238	enzyme	Inhibited	-2.223	3.75e-05	Ccl2,CCL2,IFNG,IL1B,TNF	158 (21)
ABCB4	-0.927	transporter	Inhibited	-2.224	6.26e-05	Ccl2,CXCL10,LGALS3,MMP13,TIMP1	110 (9)
AMPK		complex	Inhibited	-2.228	9.31e-08	Ccl2,CCL2,CCND2,CDKN1A,CXCL10,CXCL12,EGR1,FSCN1,IFNG,IL1RN,STAT1,TNF	142 (16)
RDH8	0.012	enzyme	Inhibited	-2.236	2.94e-09	CCL3L3,CCL4,CXCL10,IFNB1,IFNG
rabeprazole		chemical drug	Inhibited	-2.236	1.02e-08	Ccl2,CCL3L3,ICAM1,IL1B,TNF
ubiquinone 9		chemical - endogenous non-mammalian	Inhibited	-2.236	1.02e-08	HSPA1A/HSPA1B,IFNG,IL1A,IL1B,TNF	170 (18)
filgotinib		chemical drug	Inhibited	-2.236	2.68e-08	IL1B,MMP13,MMP3,Mx1/Mx2,TNF	104 (5)
Ptprd	-0.165	phosphatase	Inhibited	-2.236	8.95e-07	Ccl2,CCL2,CDKN1A,GADD45G,IFI35	133 (7)
NFIL3	0.892	transcription regulator	Inhibited	-2.236	1.56e-06	CDKN1A,FAS,GADD45B,IFNG,TNF,TNFSF10	167 (23)
erythromycin		chemical drug	Inhibited	-2.236	1.91e-06	CD86,ICAM1,IFNG,IL1B,TNF	157 (16)
UBE2I	0.132	enzyme	Inhibited	-2.236	2.45e-06	CCND1,CXCL10,IRF1,PML,STAT1,TAP1	155 (19)
RARRES2	0.228	transmembrane receptor	Inhibited	-2.236	4.91e-06	Ccl2,CCND2,CXCL2,IL1B,TNF	125 (12)
JAK inhibitor I		chemical - kinase inhibitor	Inhibited	-2.236	2.09e-05	CCND2,CXCL10,CXCL2,IFNG,TIMP1	156 (12)
beta-carotene		chemical - endogenous mammalian	Inhibited	-2.236	0.000246	HSPA1A/HSPA1B,IFNG,IL1A,IL1B,TNF	172 (21)
ZNF106	0.125	other	Inhibited	-2.236	0.000384	CXCL10,IFITM3,LGALS3,SERPINA3,TNFRSF12A
fluticasone propionate		chemical drug	Inhibited	-2.289	1.9e-18	CCL2,CD163,CD86,CFB,CXCL10,CXCL2,FSCN1,GADD45B,GBP5,HPGD,IFIT1,IL1A,IL1B,IL1RN,NAMPT,OAS2,PLAU,RNASE1,SELENOP,STAT1,TAP1,TGM2,TIMP1,TPST1,WARS	131 (10)
HDL		complex	Inhibited	-2.305	7.76e-09	AGTR1,ATF3,CCL2,CD40,CD86,ICAM1,IL1B,MYD88,TNF	157 (15)
CD28	-0.349	transmembrane receptor	Inhibited	-2.311	3.06e-12	CCL4,CCND1,CCND2,CD274,CD69,CD86,CH25H,CXCL2,DDX58,GBP2,HSPA1A/HSPA1B,IFNA4,IFNB1,IFNG,IL1B,IRF1,Mx1/Mx2,NAMPT,PCYOX1,PPA1,PRSS1,SOCS3,STAT3,TNF,TNFSF10,XCL1	176 (19)
BAPTA-AM		chemical reagent	Inhibited	-2.332	6.25e-09	ATF3,CCL2,CDKN1A,CXCL10,EGR1,ICAM1,MMP13,SOCS3,TNF	158 (18)
miR-21-5p (and other miRNAs w/seed AGCUUAU)		mature microrna	Inhibited	-2.356	1.15e-07	CD69,CDKN1A,FAS,IFNG,MYD88,STAT3,TAGLN,TCF21,TNF	116 (17)
SIGIRR	-0.033	transmembrane receptor	Inhibited	-2.392	4.81e-08	Ccl2,CCL3L3,CXCL2,IL1A,IL1B,TNF	172 (21)
H-7		chemical - kinase inhibitor	Inhibited	-2.393	3.98e-09	EGR1,FAS,FCER2,HDC,IFIT2,ISG15,JUNB,MMP3,STAT3	167 (21)
IL37		cytokine	Inhibited	-2.393	1.85e-08	CXCL10,IFNG,IL1A,IL1B,TIMP1,TNF	160 (19)
PP1		chemical - kinase inhibitor	Inhibited	-2.393	1.28e-05	CCND2,CXCL16,IL1A,IL1B,IL1RN,TNF	158 (18)
NR1H2	0.196	ligand-dependent nuclear receptor	Inhibited	-2.395	5.35e-08	AQP1,Ccl2,CCL4,Ccl7,CXCL10,IFNG,IL1B,IL1RN,MRC1,Saa3,TNF	143 (18)
HMOX1	0.548	enzyme	Inhibited	-2.397	5.36e-09	AQP1,Ccl2,CCL2,CD274,CXCL10,CXCL12,CXCL2,ICAM1,IFNB1,IFNG,IL1B,IL1RN,TNF	146 (15)
5-N-ethylcarboxamido adenosine		chemical reagent	Inhibited	-2.397	2.5e-08	Ccl2,CCL2,CCL3L3,EGR1,HK2,IFIT2,IFIT3,IFNG,IL1B,JUNB,SOCS3,TNF	126 (17)
tyrphostin AG 1478		chemical - kinase inhibitor	Inhibited	-2.4	0.00042	CCL2,CCND1,CDKN1A,ICAM1,MMP13,PLAU	159 (22)
nifedipine		chemical drug	Inhibited	-2.401	0.000609	ABCC3,CCL2,IFNG,IL1A,IL1B,TNF	157 (18)
anakinra		biologic drug	Inhibited	-2.408	3.03e-06	CCL2,CCL4,ICAM1,IL1A,IL1B,TNF	167 (18)
calphostin C		chemical - kinase inhibitor	Inhibited	-2.408	0.000258	CCL2,CDKN1A,ICAM1,MMP13,PLAU,TNF	137 (18)
Igm		complex	Inhibited	-2.415	3.1e-07	CCND2,CD40,CD69,CDKN1A,DAXX,EGR1,FAS,TNF,TRAF1	159 (18)
Go 6976		chemical - kinase inhibitor	Inhibited	-2.416	9.3e-06	Ccl2,CCND1,CDKN1A,CXCL2,IFNB1,IFNG,TRAF1	145 (17)
NBEAL2	-0.005	other	Inhibited	-2.425	1.07e-08	CCL3L3,CCL4,Ccl7,CXCL10,CXCL16,CXCL2
miR-17-5p (and other miRNAs w/seed AAAGUGC)		mature microrna	Inhibited	-2.427	0.000198	CCND1,CCND2,CDKN1A,MMP3,STAT3,TNF	128 (16)
NS-398		chemical reagent	Inhibited	-2.433	0.000193	CCND1,CDKN1A,ICAM1,IFNG,IL1A,IL1B,TNF	142 (21)
PPT1	-0.336	enzyme	Inhibited	-2.449	1.85e-10	Ccl2,CCL4,CXCL10,IFNG,OSM,TNF	97 (7)
NODAL	0.029	growth factor	Inhibited	-2.449	9.57e-07	CCND1,CD40,CD86,CXCL10,MRC1,TNF	123 (15)
SAFB	0.117	other	Inhibited	-2.449	9.96e-05	CXCL10,H2-T23,IFNB1,ISG20,TNFSF10,UBD
vitamin E		chemical drug	Inhibited	-2.449	0.000216	CCL2,CDKN1A,EGR1,IL1A,IL1B,TNF	122 (20)
imatinib		chemical drug	Inhibited	-2.458	3.34e-06	CCND1,CCND2,CDKN1A,CEBPB,CXCL12,IL1B,STAT1,STAT3,TNF	161 (19)
NR1H3	0.468	ligand-dependent nuclear receptor	Inhibited	-2.494	0.000116	ATF3,Ccl2,CCL4,Ccl7,CXCL10,IL1B,IL1RN,TNF	141 (18)
wortmannin		chemical - kinase inhibitor	Inhibited	-2.504	3.21e-12	AGTR1,Ccl2,CCL2,CCL4,CCND2,CCR3,CDKN1A,CKB,CXCL10,CXCL16,EGR1,ICAM1,IFNB1,IFNG,IL1B,IRF1,PLAU,SOCS3,TNF,TNFSF10	153 (17)
thalidomide		chemical drug	Inhibited	-2.559	4.42e-07	GADD45B,GDF15,ICAM1,IFNG,IL1B,TNF,TRAF1	159 (15)
APOA1	0.005	transporter	Inhibited	-2.577	6.3e-06	ATF3,Ccl2,ICAM1,IL1B,MYD88,TNF,XDH	156 (18)
mir-146		microrna	Inhibited	-2.586	1.18e-07	CCL2,CD40,CXCL10,IFNB1,IL1B,MYD88,STAT1,TNF	160 (16)
bardoxolone methyl		chemical drug	Inhibited	-2.586	1.42e-07	Ccl2,CCL3L3,CCL4,CCND1,IL1B,TNF,TRAF1	140 (15)
diphenyleneiodonium		chemical reagent	Inhibited	-2.586	1.19e-05	Ccl2,CCL2,CXCL2,IFNB1,IL1B,MMP13,TIMP1	140 (18)
GPX1	-0.188	enzyme	Inhibited	-2.588	1.43e-07	Ccl2,CCL3L3,CCL4,CXCL10,FAS,ICAM1,TNF,TNFSF10	136 (13)
VCAN	0.09	other	Inhibited	-2.592	4.11e-11	ASS1,Ccl2,CDKN1A,CEBPB,CXCL12,CXCL2,FAS,ICAM1,IFNG,IL1RN,LGALS3,LGALS9B,PRELP,SORT1,TIMP1,TMEM204	143 (16)
APOE	-0.495	transporter	Inhibited	-2.592	3.13e-09	ATF3,Ccl2,CCL3L3,CCL4,CCND1,CCND2,CD40,CD86,EGR1,HSPA1A/HSPA1B,ICAM1,IFNG,IL1A,IL1B,IL1RN,MMP3,PLAU,SERPINA3,SOCS3,TIMP1,TNF	136 (14)
fingolimod		chemical drug	Inhibited	-2.597	2.1e-10	Ccl2,CD274,CD40,CD69,CDKN1A,CXCL10,CXCL2,ICAM1,IFNG,IL1B,TNF	159 (18)
MAPK1	-0.292	kinase	Inhibited	-2.599	5.55e-41	ADAR,ATF3,CCL2,CCL3L3,CCL4,CCND1,CD69,CDKN1A,CFB,DDX58,EGR1,EIF2AK2,GBP2,GBP5,HDC,H2-T23,IFI16,IFI35,IFI44,IFIT1,IFIT2,IFIT3,IFITM3,IFNG,IL1B,IL1RN,IRF7,ISG15,ISG20,JUNB,LGALS3,LGALS3BP,MKI67,MMP13,OAS1,OAS2,OAS3,OASL,OGFR,OSM,PARP12,PHF11,PLAU,PML,SAMHD1,Serpina3g (includes others),STAT1,STAT2,TAP1,TDRD7,TNF,TNFSF10,TRIM21,USP18	168 (21)
AG490		chemical - kinase inhibitor	Inhibited	-2.606	5.92e-13	Ccl2,CCL2,CDKN1A,HPGD,ICAM1,IFNB1,IFNG,IL1B,IRF1,SOCS3,STAT1,TAGLN,TIMP1,TNF,TNFSF10	164 (21)
TRIM21	1.527	enzyme	Inhibited	-2.607	5.37e-10	CXCL10,IFNB1,IL1B,IRF7,TNF,Trim30a/Trim30d,TRIM6-TRIM34	170 (18)
101.10 peptide		chemical reagent	Inhibited	-2.607	9.43e-10	Ccl2,IFNB1,IL1B,IL1RN,MMP13,MMP3,TNF	111 (13)
PTPN6	0.181	phosphatase	Inhibited	-2.611	5e-09	CCL3L3,CCND1,CD86,IFNB1,IGHM,IL1B,IRF1,TIMP1,TNF	153 (16)
etanercept		biologic drug	Inhibited	-2.619	1.42e-07	CCL2,CXCL10,ICAM1,IFNG,IL1B,STAT1,TNF	142 (16)
SUMO3	-0.239	other	Inhibited	-2.619	8.01e-07	Bst2,CCND2,CXCL10,CXCL16,ISG15,PML,TAP1
herbimycin		chemical - kinase inhibitor	Inhibited	-2.621	3.09e-06	CCND1,ICAM1,IL1B,JUNB,MMP13,PLAU,TNF	151 (19)
SU6656		chemical toxicant	Inhibited	-2.63	4.42e-07	ATF3,Ccl2,Ccl7,CCND1,EGR1,JUNB,SOCS3	165 (22)
miR-199a-5p (and other miRNAs w/seed CCAGUGU)		mature microrna	Inhibited	-2.63	5.21e-05	CDKN1A,CMPK2,ISG15,RSAD2,SAMD9L,TAGLN,ZBP1	60 (4)
15-deoxy-delta-12,14 -PGJ 2		chemical - endogenous non-mammalian	Inhibited	-2.637	9.23e-15	AGTR1,Ccl2,CCL2,CCND1,CCND2,CDKN1A,CXCL10,DDX58,EGR1,GDF15,ICAM1,IFNG,IL1A,IL1B,IRF1,KLK3,MMP13,MMP3,PLAU,SOCS3,STAT1,TNF	162 (20)
apigenin		chemical - endogenous non-mammalian	Inhibited	-2.638	3.76e-11	Ccl2,CCL2,CCL3L3,CCL4,CCND1,CCND2,CDKN1A,ICAM1,IFNB1,IL1B,KLK3,TAGLN,TNF	120 (17)
fontolizumab		biologic drug	Inhibited	-2.646	1.58e-09	FAS,IFI35,IFNG,ISG15,NAMPT,RSAD2,TNF
ADAMTS12	-0.014	peptidase	Inhibited	-2.646	4.81e-08	ACOD1,CXCL10,HDC,IL33,MMP13,MMP3,TAGLN
2-aminopurine		chemical reagent	Inhibited	-2.66	2.2e-13	ACOD1,CXCL10,DDX58,IFIT1,IFIT2,IFNB1,IFNG,ISG15,OAS1,TNF	161 (12)
TAB1	-0.134	enzyme	Inhibited	-2.72	5.26e-14	CDKN1A,CFB,CH25H,CXCL10,GBP2,IFIT1,IL1B,IRF7,MMP13,TNFSF10,XAF1	150 (16)
GFI1	0.484	transcription regulator	Inhibited	-2.724	1.67e-09	Ccl2,CD40,CDKN1A,CELA2A,EIF2AK2,ICAM1,IFNB1,IL1A,IL1B,IRF1,SERPINA3,STAT1,TNF	139 (11)
CORT	-0.046	other	Inhibited	-2.729	3.01e-13	Ccl2,CCL3L3,CCL4,Ccl7,CCR3,CXCL10,IFNG,IL15,IL1A,IL1B,TNF
Ro31-8220		chemical - kinase inhibitor	Inhibited	-2.746	1.18e-07	CCL2,CDKN1A,EGR1,ICAM1,IL1B,KLK3,TNFSF10,TRAF1	157 (19)
PP2/AG1879 tyrosine kinase inhibitor		chemical - kinase inhibitor	Inhibited	-2.765	7.64e-06	CCL2,CDKN1A,CXCL16,ICAM1,IFNB1,IL1B,MMP13,PLAU	149 (20)
CGS 21680		chemical reagent	Inhibited	-2.779	5.26e-08	Ccl2,CCL3L3,CCL4,CD69,EGR1,FAS,IFNG,TNF	166 (20)
fasudil		chemical drug	Inhibited	-2.804	9.73e-08	Ccl2,CCL2,CD40,ICAM1,IL1B,MRC1,TAGLN,TNF	149 (15)
curcumin		chemical drug	Inhibited	-2.885	3.13e-11	AQP1,Ccl2,CCL2,CCND1,CCND2,CD86,CDKN1A,CEBPB,EGR1,FAS,HSPA1A/HSPA1B,ICAM1,IFNG,IL1B,JUNB,MARCKSL1,MMP13,MMP3,NAMPT,PLAU,SOCS3,STAT3,TNF,TRAF1,UBA7	151 (18)
TNFAIP3	0.776	enzyme	Inhibited	-2.901	9.59e-09	Ccl2,CXCL10,FAS,ICAM1,IFNB1,IL1A,IL1B,SOCS3,TNF	168 (16)
IRF4	0.289	transcription regulator	Inhibited	-2.916	2.33e-12	Ccl2,CXCL10,FCER2,IFNG,IL1B,IL1RN,IL33,IRF1,IRF7,ISG15,OAS1,PHF11,STAT1,STAT2,TNF,TNFSF10,TRIM21,XCL1	171 (18)
COL18A1	0.333	other	Inhibited	-2.92	4.04e-06	CCL2,CCND1,HK2,ICAM1,JUNB,PLAU,STAT1,STAT3,TNF	157 (24)
sorafenib		chemical drug	Inhibited	-2.922	1.14e-09	CCND1,CCND2,CD69,CXCL10,IFIT2,IFNG,IL1B,OAS1,TNF	162 (21)
IL10	0.808	cytokine	Inhibited	-2.965	9.24e-31	Ccl2,CCL2,CCL3L3,CCL4,Ccl7,CCND2,CD163,CD274,CD40,CD86,CDKN1A,CLEC7A,CSF1R,CTSE,CXCL10,CXCL12,CXCL2,Cxcl9,FAS,FCER2,FCGR3A/FCGR3B,HPGD,ICAM1,IFIT2,IFNB1,IFNG,Igtp,Iigp1,IL1A,IL1B,IL1RN,IL33,IRF1,LILRB4,MRC1,MYD88,OSM,SOCS3,STAT1,STAT3,TAP1,TAP2,TIMP1,TNF,TNFSF10,XCL1	162 (16)
ZFP36	0.706	transcription regulator	Inhibited	-2.966	2.84e-09	CCL3L3,CDKN1A,CXCL2,ICAM1,IFNG,IL1A,IL1B,IRF1,OSM,PLAU,TNF,TRAF1	140 (12)
6-aminopyrazolopyrimidine derivative compound II		chemical - kinase inhibitor	Inhibited	-2.975	1.14e-14	CCL3L3,IFITM3,IFNB1,IFNG,IL1A,IRF7,ISG15,Oasl2,TNF	133 (9)
SFTPA1		transporter	Inhibited	-3.055	1.4e-07	Ccl2,CXCL10,CXCL2,EGR1,GUCY1A3,IL1A,IL1B,MRC1,NAMPT,TNF	144 (16)
Sn50 peptide		chemical toxicant	Inhibited	-3.085	1.28e-08	Ccl2,CXCL10,CXCL2,FAS,ICAM1,IFNG,IL15,IL1B,TNF,TNFSF10	150 (12)
Bay 11-7082		chemical - kinase inhibitor	Inhibited	-3.09	5.67e-10	Ccl2,CCL2,CCL3L3,CCL4,CCND1,CXCL2,FPR2,ICAM1,IL15,TNF,TNFSF10	145 (15)
bisindolylmaleimide I		chemical - kinase inhibitor	Inhibited	-3.101	1.56e-06	CCND2,CDKN1A,EGR1,GDF15,ICAM1,KLK3,MMP13,TNF,TNFSF10,TRAF1	143 (17)
USP18	3.387	peptidase	Inhibited	-3.104	5.43e-19	Ccl2,CCL3L3,CXCL10,IFITM3,IFNB1,IFNG,IL15,IRF1,IRF7,ISG15,OAS1,SOCS3,TNFSF10	162 (17)
RPSA	0.076	translation regulator	Inhibited	-3.13	5.3e-12	Ccl7,GBP4,Ifi47,IL1A,IL1B,ISG15,STAT1,TAP1,TNF,TRAF1	179 (13)
sirolimus		chemical drug	Inhibited	-3.149	1.09e-12	ASS1,Ccl2,CCL3L3,CCND1,CCND2,CD40,CD86,CDKN1A,CEBPB,CREG1,EGR1,EIF2AK2,FAS,FSCN1,HMGCS2,ICAM1,IFNB1,IFNG,IL1B,IRF7,ISG15,JUNB,LGALS3,LILRB4,MMP13,MMP3,MRC1,PML,SOCS3,STAT1,TIMP1,TNF	155 (16)
SOCS3	1.834	phosphatase	Inhibited	-3.175	1.96e-22	ATF3,Ccl2,CCND1,CD40,CD86,CDKN1A,CXCL10,EGR1,ICAM1,IFIT1,IFIT2,IFNG,IL1B,IL1RN,IRF1,ISG20,Mx1/Mx2,OAS1,OAS2,SOCS3,STAT3,TNF	155 (17)
Alpha catenin		group	Inhibited	-3.223	1.21e-10	CXCL10,CXCL12,CXCL2,IL1B,IRF1,KLK3,MMP13,NFKBIZ,PLAU,Saa3,SOCS3,TGM2,TIMP1,TNF,TNFRSF12A	135 (10)
BCL6	0.05	transcription regulator	Inhibited	-3.225	1.28e-15	Ccl2,CCL2,CCL3L3,CCL4,Ccl7,CCND1,CCND2,CD69,CDKN1A,CGAS,CXCL10,FAS,FCER2,FCGRT,IFNG,Igk,IL1A,IL1B,JUNB,Ly6a (includes others),MRC1,SOCS3,TNF,UBA7	149 (17)
NR3C1	-0.011	ligand-dependent nuclear receptor	Inhibited	-3.309	2.64e-16	AMY2B,AQP1,CASP4,Ccl2,CCL2,CCL3L3,CCL4,CCND1,CD69,CDKN1A,CEBPB,CSRNP1,CXCL10,CXCL2,Cxcl9,DAXX,EGR1,ERRFI1,GADD45B,GBP2,HMGCS2,ICAM1,IFIT2,IFNB1,IL15,IL1A,IL1B,IRF1,ISG15,KLK3,MMP13,Mx1/Mx2,MYD88,NAMPT,OASL,SELENOP,STAT3,Tgtp1/Tgtp2,TNF,TNFRSF12A,TRAF1,Trim30a/Trim30d	183 (21)
PRDM1	-0.03	transcription regulator	Inhibited	-3.343	1.38e-08	CD86,CXCL2,FCER2,IFNB1,IFNG,IGHM,IL1A,IL1B,PIK3AP1,PSMB10,REG1A,RSAD2,SERPINA3,SLCO2B1,TAPBP,TNF,TNFSF10	161 (19)
DNASE2	-0.246	enzyme	Inhibited	-3.395	3.69e-31	CH25H,CXCL10,CXCL2,DHX58,IFIT3,IFNB1,IFNG,IRF7,ISG15,Ly6a (includes others),Mx1/Mx2,OAS1,OAS3,Oasl2,RSAD2,RTP4,Sp100,TNF,TNFSF10,USP18,ZBP1
epigallocatechin-gallate		chemical drug	Inhibited	-3.403	5.51e-22	CA2,CCL2,CCL3L3,Ccl7,CCND1,CDKN1A,CEBPB,CXCL10,EGR1,FAS,GADD45B,GBP4,ICAM1,Ifi47,IFNG,IL1A,IL1B,IRF1,ISG15,JUNB,KLK3,MKI67,MMP13,MMP3,PLAU,STAT1,TAP1,TIMP1,TNF,TNFSF10,TRAF1	145 (18)
resveratrol		chemical drug	Inhibited	-3.427	6.53e-14	ATF3,Ccl2,CCL2,CCL3L3,CCND1,CCND2,CD163,CD69,CDKN1A,CSF1R,CXCL10,CXCL2,EGR1,FAS,GDF15,ICAM1,IFIT1,IFNB1,IL1B,ISG15,KLK3,MMP13,MMP3,MRC1,PLAU,TNF	142 (15)
dexamethasone		chemical drug	Inhibited	-3.449	1.32e-29	ABCC3,AMY2B,AQP1,CA2,Ccl2,CCL2,CCL3L3,Ccl7,CCND1,CCND2,CD163,CD40,Cd59a,CD69,CD86,CDKN1A,CEBPB,CFB,CLEC7A,CLIC4,CMPK2,CREG1,CSF1R,CTSE,CXCL10,CXCL12,CXCL2,Cxcl9,DHRS1,EGR1,ERRFI1,GADD45B,GBP2,GDF15,HELZ2,HEMGN,ICAM1,IFI35,IFIT1,IFIT3,IFITM3,IFNA4,IFNB1,IFNG,IGHM,IL15,IL1A,IL1B,IL1RN,IL33,IRF1,IRF7,ISG20,ITGB5,JUNB,LGALS3,LGALS3BP,Ly6a (includes others),MMP13,MMP3,NFKBIZ,NREP,OSM,PLAU,PPA1,PRELP,R…	180 (14)
prednisolone		chemical drug	Inhibited	-3.455	1.32e-07	Ccl2,CCL2,CD163,CXCL10,DRAM1,FAS,IFNA4,IFNB1,IFNG,IL1B,Irgm1,ISG20,STAT1,TGM2,TNF,TNFSF10	145 (16)
Irgm1	2.408	other	Inhibited	-3.487	2.35e-19	CXCL10,Cxcl9,FAS,IFI16,IFIT2,IFIT3,IFNG,Iigp1,IRF7,LILRB4,MKI67,OAS2,OASL,RSAD2,TNF,USP18	155 (7)
SP600125		chemical - kinase inhibitor	Inhibited	-3.507	8.97e-22	AQP1,ATF3,Ccl2,CCL2,CCL4,CCND1,CD86,CDKN1A,CEBPB,CSF1R,CXCL10,CXCL16,CXCL2,EGR1,FAS,HIST1H2BI,ICAM1,IFNB1,IFNG,IL15,IL1A,IL1B,ISG15,ITGB5,JUNB,LGALS9B,MMP13,MMP3,SOCS3,TNF	139 (17)
PD98059		chemical - kinase inhibitor	Inhibited	-3.526	2.68e-20	AGTR1,ATF3,BATF2,CA2,Ccl2,CCL2,CCL3L3,CCL4,CCND1,CCND2,CD40,CD69,CD86,CDKN1A,CEBPB,CXCL10,CXCL2,EGR1,ERRFI1,FPR2,HPGD,ICAM1,IFNG,IL1A,IL1B,IL1RN,ITGB5,JUNB,MKI67,MMP13,MMP3,PLAU,PRSS3,RGS1,SELENBP1,SELENOP,SOCS3,STAT3,TF,TIMP1,TNF,TRAF1,Trim30a/Trim30d	123 (16)
DUSP1	0.048	phosphatase	Inhibited	-3.639	9.63e-12	Ccl2,CCL2,CCL3L3,CCL4,CD40,CD86,CXCL2,GDF15,IL1A,IL1B,IL1RN,ISG20,MRC1,OSM,TNF	144 (15)
pyrrolidine dithiocarbamate		chemical reagent	Inhibited	-3.652	2.41e-10	ASS1,Ccl2,CCL2,CD40,CXCL10,CXCL2,Cxcl9,ICAM1,IFNG,IL1B,IRF1,IRF7,MMP13,TNF	141 (16)
PPARD	0.266	ligand-dependent nuclear receptor	Inhibited	-3.693	1.91e-07	Ccl2,CCL3L3,CCND1,CCND2,CEBPB,CLEC7A,HMGCS2,ICAM1,IFNG,IL1B,Irgm1,PCYOX1,STAT1,TNF,TNFRSF12A	146 (20)
N-acetyl-L-cysteine		chemical drug	Inhibited	-3.701	7.37e-11	CASP4,Ccl2,CCL2,CCND1,CCND2,CD86,CDKN1A,CXCL10,EGR1,FAS,HDC,ICAM1,IFNB1,IFNG,IL1A,IL1B,PLAU,TNF,XAF1	146 (17)
U0126		chemical - kinase inhibitor	Inhibited	-3.874	5.24e-23	AQP1,ATF3,Ccl2,CCL2,CCL3L3,CCL4,CCND1,CCND2,CD274,CD69,CDKN1A,CEBPB,CSF1R,CXCL10,CXCL2,DBP,EGR1,ERRFI1,GADD45B,GDF15,HPGD,ICAM1,IFNG,IGHM,IL1A,IL1B,IRF1,ITGB5,JUNB,KLK3,MMP13,MMP3,NREP,PLAU,PML,PRELP,SOCS3,STAT3,TAP2,TF,TGM2,TMEM184B,TNF,TRAF1	158 (21)
Nr1h		group	Inhibited	-3.884	3.92e-10	Ccl2,CCL2,CCL3L3,CCND2,CD40,CXCL10,IFNB1,IL15,IL1B,MARCKSL1,Mx1/Mx2,NFKBIZ,PML,Slfn1,TAP1,TNF	166 (20)
LY294002		chemical - kinase inhibitor	Inhibited	-4.187	3.01e-14	ATF3,CASP4,Ccl2,CCL2,CCND1,CCND2,CD274,CD69,CD86,CDKN1A,CEBPB,CPA2,CXCL10,CXCL16,CXCL2,Cxcl9,EGR1,FAS,GDF15,ICAM1,IFNB1,IFNG,IGHM,IL1B,IL1RN,IRF1,ISG20,JUNB,MMP13,PLAU,RGS1,SOCS3,TAGLN,TNF	142 (15)
CD3		complex	Inhibited	-4.27	4.21e-12	CCL3L3,CCL4,CCND1,CCND2,CD274,CD69,CD86,CH25H,CXCL10,FAS,HSPA1A/HSPA1B,ICAM1,IFI35,IFIT1,IFNG,IL1A,IL1B,IRF1,ITGB5,JUNB,Ly6a (includes others),NAMPT,PCYOX1,PPA1,PRSS1,SCO1,SOCS3,STAT1,TGM2,TNF,TNFSF10,TPST1,TRAF1,XAF1,XCL1	159 (23)
mir-21		microrna	Inhibited	-4.439	1.22e-32	CASP4,CCL2,CCL3L3,CD274,CDKN1A,CXCL10,Cxcl9,DBP,DHX58,GBP2,GBP5,GBP6,GBP7,Gvin1 (includes others),ICAM1,IFI16,Ifi47,IFNB1,IFNG,IGHM,Iigp1,IL1B,IRF1,IRGM,Irgm1,MKI67,MYD88,NLRC5,OAS2,OAS3,PPA1,Slfn2,Sp100,STAT1,STAT2,STAT3,TAP1,TCF21,Tgtp1/Tgtp2,TNF,TRAF1,UBA7	188 (22)
NKX2-3	-0.157	transcription regulator	Inhibited	-4.49	2.09e-22	BATF2,CMPK2,CSRNP1,CXCL16,DDX58,DHX58,EIF2AK2,GBP2,GDF15,GNG12,HELZ2,HFE,IFNB1,MYD88,PARP10,PARP12,PARP14,PLEKHA4,RNF213,RTP4,SAMD9L,SLC40A1,STAT1,STAT2,TAP1,TAP2,TRIM21,UBA7,USP18,XAF1,ZNFX1
IL1RN	1.545	cytokine	Inhibited	-4.641	2.22e-24	ATF3,CCL2,CXCL10,DDX58,ICAM1,IFI44,IFIT3,IFNG,IL1A,IL1B,IRF1,IRF7,ISG20,OAS1,OAS2,OAS3,OASL,PML,RSAD2,RTP4,SLC15A3,STAT2,TIMP1,TNF,TNFSF10,UBD,USP18	181 (16)
SIRT1	-0.069	transcription regulator	Inhibited	-4.828	1.36e-36	ADAR,Ccl2,CCND1,CCND2,CDKN1A,CEBPB,CMPK2,CPA1,CPB1,DBP,DDX58,DHX58,GBP6,HELZ2,ICAM1,IFI44,Ifi47,IFIT3,IFITM3,IFNB1,IFNG,IGHM,Igtp,Iigp1,IL1B,IRF7,IRGM,Irgm1,LGALS3,LGALS3BP,MMP13,MMP3,NLRC5,OAS1,OAS2,Oasl2,PARP12,PARP14,PML,RNF213,RSAD2,RTP4,Slfn2,STAT1,STAT3,TAP1,Tgtp1/Tgtp2,TNF,Trim30a/Trim30d,UBA7,USP18	192 (20)
ACKR2	-0.258	g-protein coupled receptor	Inhibited	-4.914	2.87e-45	ACOD1,ADAR,CXCL10,Cxcl9,DDX58,DHX58,EIF2AK2,IFI16,IFI44,Ifi47,IFIT2,IFIT3,Ifitm1,Iigp1,IL1A,IL1B,IRF7,ISG15,ISG20,OAS1,OAS2,OAS3,OASL,Oasl2,RSAD2,STAT1,STAT2,USP18
SB203580		chemical - kinase inhibitor	Inhibited	-5.552	1.11e-29	AQP1,ATF3,Ccl2,CCL2,CCL4,Ccl7,CCND1,CCRL2,CD40,CD86,CDKN1A,CXCL10,EGR1,EIF2AK2,FAS,FCER2,FPR2,GBP2,ICAM1,IFI35,IFIT1,IFIT2,IFIT3,IFNG,IL1A,IL1B,IL1RN,IRF7,ISG15,ISG20,JUNB,MMP13,MMP3,NAMPT,PLAU,SOCS3,STAT1,TAGLN,TGM2,TIMP1,TNF,TNFSF10,TRAF1,UBD,XDH	160 (16)
SOCS1	0.554	other	Inhibited	-5.771	5.45e-51	ACOD1,Ccl2,CCL2,CCND1,CCND2,CD40,CD69,CD86,CDKN1A,CXCL10,CXCL2,Cxcl9,DDX58,FAS,GBP5,GBP6,Gvin1 (includes others),ICAM1,IFI16,IFI44,Ifi47,IFIT1,IFIT2,IFIT3,IFNB1,IFNG,Iigp1,IL15,IL1B,IRF1,IRF7,IRGM,ISG15,ISG20,MMP13,Mx1/Mx2,MYD88,OAS1,OAS2,Oasl2,SOCS3,STAT1,STAT3,TGM2,TNF	191 (19)
PTGER4	-0.007	g-protein coupled receptor	Inhibited	-5.859	4.45e-45	Ccl2,CCL2,CCL3L3,CCL4,Ccl7,CD40,CD69,CH25H,CMPK2,CXCL10,Cxcl9,DAXX,DDX58,EGR1,GBP2,GBP4,GBP6,IFI16,IFI35,Ifi47,IFIT2,Igtp,IL1B,IRF1,IRF7,IRGM,Irgm1,ISG20,MMP13,Mx1/Mx2,OSM,PARP14,RNF213,RSAD2,RTP4,Tgtp1/Tgtp2,TNF,TNFSF10,TOR3A,TRIM21,USP18,XAF1,YPEL3	178 (17)
TRIM24	-0.007	transcription regulator	Inhibited	-6.048	7.93e-51	Bst2,CA2,CALHM6,CMPK2,CXCL10,DDX58,DHX58,EPSTI1,GBP2,GBP4,IFI35,IFI44,Ifi47,IFIT2,IFIT3,Igtp,Iigp1,IRF1,IRF7,IRGM,Irgm1,ISG15,LGALS3,LGALS3BP,Ly6a (includes others),OAS1,OASL,PARP12,PHF11,PSMB10,RTP4,SAMD9L,SAMHD1,STAT1,STAT2,TAP1,Tgtp1/Tgtp2,TRAFD1,TRIM6-TRIM34,UBA7,USP18	132 (7)
IL10RA	0.456	transmembrane receptor	Inhibited	-6.072	3.19e-42	ACOD1,ASS1,BATF2,CA2,CALHM6,CD40,CD69,CFB,CTSE,Cxcl9,DRAM1,FAS,GBP2,GBP5,GBP6,H2-T22,HPGD,IFI16,Ifi47,IFNG,Iigp1,IL1A,IL1B,IL1RN,IRF1,IRF7,IRGM,Irgm1,KLK3,Ly6a (includes others),MLKL,NAMPT,NLRC5,RNF213,RSAD2,Saa3,SAMHD1,SELENBP1,Serpina3g (includes others),SLC2A6,SLCO2B1,Slfn1,SOCS3,STAT1,STAT3,Sult1a1,TAP1,TAP2,TGM2,Tgtp1/Tgtp2,TNF,UPP1,ZBP1	183 (20)

## Sheet: D4-Upstream
N67-D4-fold_change≥2 Upstream regulator										17XNL-D4-fold_change≥2 Upstream regulator
Upstream Regulator	Expr Log Ratio	Molecule Type	Predicted Activation State	Activation z-score	p-value of overlap	Target molecules in dataset	Mechanistic Network			Upstream Regulator	Expr Log Ratio	Molecule Type	Predicted Activation State	Activation z-score	p-value of overlap	Target molecules in dataset	Mechanistic Network
lipopolysaccharide		chemical drug	Activated	6.24	3.76e-45	Abcb1b,ABCC3,ACTA2,ADORA2B,ADRB2,ALDH2,ANGPTL4,APOE,Apol7e (includes others),AQP1,BATF,BCL2L11,BTG1,CALR,CAMP,Ccl2,CCL2,CCL21,CCL3L3,CCL4,Ccl7,CCNB1,CCND2,CCR3,CCR5,CD163,CD1D,CD274,CD55,Cd59a,CD74,CD86,CDKN1A,CEBPB,CENPI,CFD,CH25H,CHST3,CIITA,CLDN5,CLEC4D,CLEC4E,CNR2,COL4A1,CSF1R,CST3,CXCL10,CXCL12,CXCL2,Cxcl9,CYP27A1,DDIT4,DHX58,DRAM1,DUSP4,Ear2 (includes others),EDEM1,FCGR2B,FCGRT,FPR2,GADD45A…	248 (17)			ERBB2		kinase	Activated	5.192	3.27e-25	AURKA,BIRC5,BUB1B,CAVIN2,CCL4,CCNB1,CCND1,CCNE1,CCNE2,CD47,CD9,CDC20,CDC25C,CDC45,CDC6,CDCA2,CDCA3,CDCA7,CDK1,CLU,CTGF,CXCL12,EMP1,FEN1,FLT1,GAS6,GPX3,HMGB2,IGF2,IGFBP3,IGFBP4,IGFBP5,IGFBP6,LCN2,LGALS1,MCM10,MCM2,MCM3,MCM5,MCM6,MMP3,MRC1,NDC80,ORC6,PDIA4,PPAT,PRC1,PRIM2,PTPRB,RAD51AP1,RFC4,RRM1,RRM2,SPAG5,SQLE,Sult1a1,TIMP3,TK1,TOP1,TOP2A,TSC22D1,TYMS,VWF,XBP1	92 (11)
IL1B	0.398	cytokine	Activated	4.625	1.17e-25	ABCC3,ACTA2,ADORA2B,ADRB2,ANGPTL4,ANKH,APOE,Ccl2,CCL2,CCL4,Ccl7,CCR5,CD274,CD55,CD74,CD82,CD86,CDKN1A,Cdkn1c,CEBPB,CIITA,CNR2,CXCL10,CXCL12,CXCL2,Cxcl9,DBP,DDIT4,FCER2,FCGR2B,FPR2,GADD45A,GAS6,GBP2,GBP6,GDF15,GJA1,GM2A,HK2,HMGA1,HP,Ifi47,IFNG,IFNGR1,IGF1,IGFBP3,IGFBP4,IGFBP5,IGFBP6,IL10,IL1RN,IL33,IL4I1,IRF4,IRF7,ISG15,KIF15,LGALS9B,MMP13,MMP14,MMP3,MTDH,OAS2,PFKP,PLD3,PTGIS,Saa3,SELENOP,SLC1A3,S…	218 (14)			MYC	-0.007	transcription regulator	Activated	4.945	2.52e-10	ASNS,AXL,BCAT1,BIRC5,BUB1B,CAMK2N1,CCNB1,CCND1,CCNE1,CCNE2,CD47,CD9,CDC20,CDC25C,CDCA7,CDK1,CLU,Crip2,DUSP1,Ear2 (includes others),Ear4,EIF2B1,ELANE,EMP1,HSPD1,HSPH1,IL10,LGALS1,LYZ,MAD2L1,MCM5,MCM6,MGP,MRC1,NOP58,PLK1,PPAT,PRDX4,PSAT1,RAD51,RRM2,RSAD2,SGK1,SRM,TAF1D,TF,TFDP1,TFRC,TIMP2,TMEM97,TXNIP,TYMS	81 (7)
MYC	0.201	transcription regulator	Activated	4.375	3.55e-16	ABCC3,AQP1,AXL,BCAT1,BIRC5,BUB1B,C9orf3,CAMK2N1,CCNB1,CCND2,CCNE2,CD274,CD86,CDC20,CDK1,CDKN1A,COL4A1,Crip2,CXCL10,DDIT4,DUSP4,Ear2 (includes others),Ear4,EIF4A1,EMP1,FCGRT,FECH,GADD45A,GBP2,GBP4,GJA1,GM2A,GPC3,HK2,HMGA1,HSP90AA1,HSPA9,HSPD1,HSPE1,HSPH1,IL10,IRF7,ITGB5,LGALS1,Ly6a (includes others),LYZ,MAD2L1,MAN2A1,MBP,MCM6,MGP,MGST3,MRC1,NOP58,OAS1,Oasl2,PA2G4,PFKP,PLK1,PPID,PSAT1,RARS,RPL22,RR…	307 (24)			RABL6		other	Activated	4.123	1.62e-15	BUB1B,CCNB1,CCNE2,CDC25C,FEN1,KIF23,MAD2L1,MCM10,MCM2,MCM5,NDC80,PBK,PLK1,PRC1,RAD54B,TMEM97,TOP2A
STAT1	0.804	transcription regulator	Activated	4.342	1.2e-20	ALAS2,APOE,AXL,BATF2,BCL2L11,BIRC5,BTG1,Ccl2,CCL2,CCL3L3,CCL4,CCND2,CD274,CD86,CDKN1A,CH25H,CIITA,CXCL10,CXCL2,Cxcl9,FCGR1A,FCGR2B,GBP2,GBP4,GBP5,GBP6,H2-Aa,H2-Eb1,Ifi47,IFIT2,IFNG,IGF1,Igtp,IL10,IRF7,Irgm1,ISG15,OAS1,OAS2,OASL,Serpina3g (includes others),SOCS3,Tgtp1/Tgtp2,TNF,USP18,Wfdc17	188 (14)			TBX2		transcription regulator	Activated	4.123	2.77e-14	ANLN,ASF1B,AURKA,CCNB1,CDC6,CDCA3,CDK1,DBP,MAD2L1,MCM2,MCM5,MCM6,PLK1,PRC1,PRIM2,SGO1,TIPIN	106 (7)
TLR9		transmembrane receptor	Activated	4.168	2.03e-12	Ccl2,CCL3L3,CCL4,Ccl7,CCNB1,CD274,CD86,CXCL10,FCMR,IFIT2,IFNG,IL10,IL33,IL4I1,IRF4,IRF7,ISG15,LILRB4,OAS2,Oasl2,Saa3,SMPDL3B,SOCS3,TIMP1,TNF,USP18,Wfdc17,XBP1	154 (18)			HOXA10		transcription regulator	Activated	3.9	1.13e-10	ALAS2,ALOX5AP,APOE,BCL2L11,CFD,CLDN5,DBP,FLT1,GAS6,H2-Aa1,IGFBP3,IGFBP5,KLF9,LCN2,LTF,LYZ,MINOS1-NBL1/NBL1,PHGDH,RNASE4,TNXB	118 (7)
trinitrobenzenesulfonic acid		chemical reagent	Activated	4.112	1.05e-11	Ccl2,CCL3L3,CCL4,Ccl7,CCR5,CLEC4D,CLEC4E,CXCL10,CXCL2,Cxcl9,IFNG,IL10,MMP13,MMP3,Saa3,SOCS3,TIMP1,TNF	184 (13)			E2F1	0.833	transcription regulator	Activated	3.759	1.8e-21	AURKA,BCL2L11,BIRC5,CALR,CBX5,CCNB1,CCND1,CCNE1,CCNE2,CD9,CDC20,CDC45,CDC6,CDK1,DBF4,DUSP1,FANCD2,FEN1,FLT1,HMGB2,HSP90B1,HSPD1,IGF2,KIF23,MAD2L1,MCM10,MCM2,MCM3,MCM5,MCM6,MMP3,NDC80,PCLAF,PRIM2,PSAT1,RAD51,RAD54L,RFC4,RRM1,RRM2,RSL1D1,TK1,TOP2A,TP53INP1,TYMS,UCK2,UHRF1,UMPS	84 (7)
CSF2	0.108	cytokine	Activated	4.063	1.03e-30	ADGRE5,ADORA2B,AURKA,BCL2L11,BIRC5,BUB1B,Ccl2,CCL2,CCL3L3,CCL4,CCNB1,CCR5,CD74,CD86,CDC20,CDCA2,CDCA5,CDK1,CDKN1A,CHAF1A,CIITA,CSF1R,CTLA4,CXCL10,CXCL2,Cxcl9,FCGR1A,FCGR2B,FIGNL1,FPR2,GDF15,Hbb-b1,H2-Aa1,HSPD1,HSPH1,IFNG,IGF1,IL10,IL1RN,IRF4,ITGB5,KIF11,LTB,MARCO,MCM6,MMP14,MRC1,NCAPH,NFATC1,PHGDH,PLK1,PPP1R15A,PRC1,PRNP,RRM2,Saa3,SGO1,SOCS2,SOCS3,SOD2,TNF,TOP2A,UHRF1,UPP1,XBP1	215 (17)			E2f		group	Activated	3.669	9.47e-15	CBX5,CCNB1,CCNE1,CDC25C,CDC45,CDC6,CDK1,DBF4,FANCD2,KNTC1,MAD2L1,MCM10,MCM2,MCM3,MCM5,MCM6,NASP,RAD51,RRM2,SKA2,TYMS
TLR3	0.004	transmembrane receptor	Activated	4.062	4.24e-14	Ccl2,CCL2,CCL3L3,CCL4,Ccl7,CD274,CD86,CXCL10,CXCL2,Cxcl9,DHX58,GBP2,GBP4,Ifi47,IFIT2,IFNG,IL10,IL1RN,IL33,IRF7,ISG15,LILRB4,OAS1,OASL,Oasl2,PIK3R1,Saa3,SOCS3,TIMP1,TNF,TSPAN33,USP18	151 (17)			CCND1	-1.01	transcription regulator	Activated	3.622	3.2e-15	AURKA,BIRC5,CCND1,CCNE1,CCNE2,CDC45,CDC6,CDCA2,CDCA7,CENPK,CENPN,CLSPN,ESCO2,KIF11,KIF2C,KIF4A,MCM10,MMP3,MNS1,NCAPH,NOP58,PCLAF,PLK1,PRIM2,PSMC3IP,RAD51,RRM2,SATB1,SPC25,TMEM204,TP53INP1,TYMS,UHRF1	150 (19)
gentamicin		chemical drug	Activated	4.035	1.06e-13	Abcb1b,AQP1,CALR,Ccl2,CCL2,CCNG1,CEBPB,CPQ,CXCL10,GADD45A,GDF15,GNL3,GSTM5,HSP90AA1,HSP90B1,HSPA5,IGFBP3,IL10,IRF7,KYNU,MAPK6,MCM6,NOP58,PDIA4,PHGDH,PLIN2,PSAT1,Sult1a1,TIMP1,TNF,TSC22D1	196 (16)			mibolerone		chemical drug	Activated	3.541	6.34e-12	C4A/C4B,CALR,CCND1,CD74,CDK1,CLU,FKBP11,HSP90B1,HSPA5,IGFBP3,LRG1,NANS,PRELP,SQLE,SRM,TF,TIMP3,TK1,TOP2A	128 (19)
IRF7	1.469	transcription regulator	Activated	4.025	2.12e-10	Ccl2,CTLA4,CXCL10,DHX58,FCGR1A,GBP4,GBP5,Ifi47,IFIT2,Igtp,IL33,IL4I1,IRF7,Irgm1,ISG15,Ly6a (includes others),OAS1,OAS2,OASL,Oasl2,PHF11,USP18	151 (16)			ESR1	-0.131	ligand-dependent nuclear receptor	Activated	3.466	8.72e-12	ANLN,APOE,ATP2A3,AURKA,BCAT1,BCL2L11,BIRC5,BUB1B,C3,CCL4,CCNB1,CCND1,CCNE1,CCNG1,CDK1,CENPK,CENPL,CENPM,CENPN,CLSPN,CXCL12,FAM102A,FXYD6,HSP90B1,HSPD1,HSPH1,IGF2,IGFBP3,IGFBP4,IGFBP5,ISG20,KIF23,LCN2,LGALS1,LTB,LTBP4,LTF,MAD2L1,MINOS1-NBL1/NBL1,NCAPH,NDC1,NFATC1,PBK,PON3,PSAT1,PTTG1IP,RSAD2,S100A9,SGK1,SLC44A2,SNN,SPDL1,SRM,TFRC,TIMP2,TMEM97,TSC22D3,TXNIP,UCK2,XBP1,YPEL3	33 (3)
IL21	0.467	cytokine	Activated	3.971	7.57e-21	BATF,BCL2L11,CCL3L3,CCL4,CCND2,CD1D,CD86,CDKN1A,CXCL10,Cxcl9,FCGR2B,GBP5,GBP6,HCST,H2-Eb1,IFIT2,IFNG,Igtp,IL10,IL4I1,IL7R,IRF4,IRF7,Irgm1,ISG15,OAS2,OASL,Serpina3g (includes others),SOCS2,SOCS3,Tgtp1/Tgtp2,TNF,USP18,XBP1	185 (20)			MKL2	0.107	transcription regulator	Activated	3.464	4.56e-09	CAMP,CD177,ELANE,GSTM5,LCN2,LTF,Ngp,Ppbp,PRG2,PRG3,RAMP1,S100A8,S100A9	13 (3)
E. coli B4 lipopolysaccharide		chemical toxicant	Activated	3.923	9.77e-17	AQP1,CA13,Ccl2,CCL2,CCL3L3,CCL4,CD274,CD86,CXCL10,CXCL2,CYP27A1,FCGR1A,FPR2,GBP2,GBP4,GPNMB,HK2,IFNG,Igtp,IL10,IL1RN,IL33,LILRB4,Ly6a (includes others),MRC1,Ngp,Oasl2,SLAMF9,SNCA,SOCS3,SOD2,ST6GALNAC2,TF,TNF,TXNIP,UHRF1,USP18	187 (19)			MKL1		transcription regulator	Activated	3.464	1e-06	CAMP,CD177,ELANE,GSTM5,LCN2,LTF,Ngp,Ppbp,PRG2,PRG3,RAMP1,S100A8,S100A9
ERBB2		kinase	Activated	3.883	1.39e-18	ACTA2,ANGPTL4,AURKA,BIRC5,BUB1B,CADM1,CAVIN2,CCL2,CCL4,Ccl7,CCNB1,CCND2,CCNE2,CD82,CDC20,CDC45,CDCA2,CDCA5,CDK1,CDKN1A,CEBPB,CES1,COL4A1,CSF1R,CXCL10,CXCL12,Cxcl9,EMP1,EMP3,GAS6,GBP6,GJA1,Hbb-b1,Hbb-b2,HP,IFNG,IGF2,IGFBP3,IGFBP4,IGFBP5,IGFBP6,LGALS1,MCM10,MCM2,MCM6,MMP13,MMP14,MMP3,MRC1,ORC6,PDIA4,PINK1,PRC1,RFC4,RRM2,SEC61A1,SOCS2,Sult1a1,TAGLN,TNF,TOP1,TOP2A,TSC22D1,TYMS,XBP1	288 (26)			CSF2	-0.026	cytokine	Activated	3.451	2.9e-28	ALOX5AP,ANLN,AURKA,BCL2L11,BIRC5,BUB1B,C3,C4A/C4B,CCL4,CCNB1,CCND1,CD74,CDC20,CDCA2,CDCA3,CDK1,CHAF1A,CIITA,CTLA4,CXCR3,FIGNL1,FLT1,HDC,H2-Aa1,HSPD1,HSPH1,ICOS,IL10,KIF11,KNTC1,LTB,MARCO,MCM3,MCM5,MCM6,MNS1,MPO,MRC1,NCAPH,NFATC1,NUAK2,PHGDH,PLK1,PRC1,PRNP,RAD51,RRM2,SGK1,SGO1,SPAG5,SPC25,TOP2A,UHRF1,XBP1
E. coli B5 lipopolysaccharide		chemical - endogenous non-mammalian	Activated	3.859	9.15e-14	ADORA2B,ADRB2,ALDH2,Apoc1,Ccl2,CCL2,CCL3L3,CCL4,Ccl7,CCR5,CD274,CD86,CDKN1A,CES1,CTLA4,CXCL10,CXCL2,DNAJB2,GBP2,IFNG,Igtp,IL10,IL7R,MMP13,OASL,SELENBP1,SELENOP,SOCS2,SOCS3,SOD2,TGFBR3,TNF	206 (13)			PTGER2		g-protein coupled receptor	Activated	3.357	7.87e-10	AURKA,BUB1B,HDC,IL10,KIF11,KIF15,KIF18B,KIF22,KIF2C,PBK,PLK1,PRC1,SPAG5,TIMP2,TIMP3
NFkB (complex)		complex	Activated	3.848	1.9e-17	ADORA2B,APOE,BATF,BIRC5,CAMP,CBR3,Ccl2,CCL2,CCL3L3,CCL4,Ccl7,CCNB1,CCND2,CD274,CD74,CD82,CD86,CDKN1A,CEBPB,CIITA,CLEC4E,CXCL10,CXCL12,CXCL2,Cxcl9,DBP,FCER2,FCGR1A,FPR2,GADD45A,GAS6,GBP2,GDF15,GZMK,H2-DMb1,HSPA9,IFNG,IL10,IL1RN,IL7R,IRF4,IRF7,ISG15,KYNU,LSP1,LTB,MMP13,MMP3,PLK1,Saa3,SLC2A6,SOCS3,SOD2,TIMP1,TIMP2,TNF,Wfdc17	205 (14)			TCR		complex	Activated	3.336	6.88e-08	ALOX12,APOE,BCAT1,BCL2L11,CCL4,CCNE1,CTLA4,CXCR3,HSP90B1,HSPA5,HSPD1,ICOS,IL10,IL7R,ISG20,KLF2,LMNB1,NFATC1,NOP58,PDIA4,RPL38,RSAD2,TSC22D1,TSC22D3	120 (7)
TLR4	0.337	transmembrane receptor	Activated	3.815	1.59e-13	BATF,Ccl2,CCL2,CCL3L3,CCL4,Ccl7,CCND2,CCR5,CD163,CD274,CD86,CXCL10,CXCL2,Cxcl9,FCGR2B,GBP2,HHEX,HSPA5,Ifi47,IFIT2,IFNG,Igtp,IL10,IRF7,Irgm1,ISG15,LILRB4,MARCO,OASL,SMPDL3B,SOCS3,SOD2,TNF,TREM3,TSC22D1,TSPAN33,Wfdc17,XBP1	204 (19)			XBP1	1.118	transcription regulator	Activated	3.154	3.4e-07	BHLHA15,CALR,EDEM1,FKBP11,HM13,HSP90B1,HSPA5,KDELR2,LMAN1,PDIA4,PRNP,SEC11C,SRPRB,SSR2,TFDP1,TOP1,XBP1
imiquimod		chemical drug	Activated	3.655	1.14e-08	Ccl2,CCL4,CD274,CSTA,IFNG,IL10,IL1RN,IRF7,ISG15,OAS1,OASL,POU2AF1,SOD2,TNF	193 (16)			SMAD7		transcription regulator	Activated	2.95	0.00089	BCL2L11,BGN,CCNB1,CCNE1,CDC25C,CDK1,CTGF,GAS6,TIMP3	131 (10)
IFNA2		cytokine	Activated	3.638	4.96e-09	BIRC5,CCL2,CD86,CDKN1A,CXCL10,DNAJB2,EPB41L3,GBP2,GBP4,IFIT2,IFNG,IL10,IRF7,ISG15,LILRB4,OAS1,OAS2,PHF11,SLC15A3,SOCS2,SOCS3,TNF,USP18,XBP1	176 (19)			Alpha catenin		group	Activated	2.949	0.000359	BGN,CXCL12,IGF2,IGFBP4,IGFBP6,LYZ,S100A8,S100A9,SGK1	197 (22)
IRF3	-0.058	transcription regulator	Activated	3.606	8.99e-14	Ccl2,CCL2,CCL3L3,CCL4,CD274,CD86,CXCL10,Cxcl9,DHX58,FCGR1A,GBP5,Ifi47,IFIT2,IFNG,Igtp,IL10,IRF7,Irgm1,ISG15,MMP3,OAS1,OAS2,OASL,Oasl2,PHF11,PRNP,TNF,USP18	133 (12)			FOXM1	0.607	transcription regulator	Activated	2.733	7.81e-10	BIRC5,BUB1B,CCNB1,CCND1,CCNE1,CCNE2,CDC20,CDC25C,CDCA2,CDK1,CXCL12,CXCR3,FLT1,PLK1,PRC1,TOP2A	139 (18)
IFNG	1.682	cytokine	Activated	3.54	7.22e-35	ACTA2,ADORA2B,ANGPTL4,AQP1,BATF2,BCL2L11,BTG1,C1QA,Ccl2,CCL2,CCL3L3,CCL4,Ccl7,CCND2,CCR3,CCR5,CD163,CD1D,CD274,CD55,CD74,CD86,CDKN1A,CEBPB,CH25H,CHST3,CIITA,CIRBP,CLEC4E,CSF1R,CXCL10,CXCL12,CXCL2,Cxcl9,CYP27A1,DBP,ESM1,FCER2,FCGR1A,FCGR2B,FCGR3A/FCGR3B,FECH,FPR2,GAS6,GBP2,GBP4,GBP5,GBP6,GBP7,GDF15,GJA1,Gvin1 (includes others),HAAO,Hbb-b2,HK2,H2-DMa,H2-DMb1,H2-Oa,H2-Ob,H2-Aa,H2-Aa1,H2-Eb1,HMGA1,HS…	214 (16)			RARA		ligand-dependent nuclear receptor	Activated	2.688	7.69e-05	BIRC5,CCND1,CD9,CDK1,CENPM,CENPN,DUSP1,KIF23,LGALS1,LTF,MAD2L1,MGP,NCAPH,PBK,RSAD2,TG,XBP1	188 (21)
tunicamycin		chemical - endogenous non-mammalian	Activated	3.525	2.22e-11	Abcb1b,AXL,CALR,Ccl2,CDKN1A,CEBPB,CLDN5,CXCL2,DDIT4,DNAJC3,EDEM1,FKBP11,HSP90B1,HSPA5,HSPA9,LMAN1,MMP3,MTDH,PLIN2,PRNP,SEC61A1,SEL1L,TNF,TXNIP,XBP1	215 (16)			EP400	-0.292	other	Activated	2.63	7.05e-06	CDC20,CDC6,CDCA3,MCM3,PLK1,SGO1,UHRF1
Interferon alpha		group	Activated	3.491	9.44e-11	AXL,CCL2,CCND2,CCR3,CCR5,CD1D,CD86,CDKN1A,CH25H,CIITA,CXCL10,CXCL2,Cxcl9,DDIT4,DHX58,FCGR1A,FCGR2B,GBP2,IFIT2,IFNG,IGFBP4,IL10,IL1RN,IRF4,IRF7,ISG15,LILRB4,MMP3,OAS1,OAS2,PHF11,SOCS2,SOCS3,Tgtp1/Tgtp2,TNF,TYMS,USP18	176 (17)			miR-199a-5p (and other miRNAs w/seed CCAGUGU)		mature microrna	Activated	2.598	0.000284	ALOX5AP,BGN,BIRC5,C3,KLF2,LCN2,RSAD2	224 (21)
IFNB1	0.077	cytokine	Activated	3.48	7.79e-21	Apol7e (includes others),AXL,Ccl2,CCL2,CCL4,CCR5,CD274,CD86,CDKN1A,CH25H,CLEC4E,CXCL10,CXCL2,DHX58,GBP2,GBP4,GBP5,GBP6,GBP7,Gvin1 (includes others),Ifi47,IFIT2,IFNG,IFNGR1,Igtp,IL10,IRF7,Irgm1,ISG15,MCM10,MCM6,OAS1,OAS2,Oasl2,OGN,RNASE4,Tgtp1/Tgtp2,TIMP1,TIMP2,TNF,UBE2E2,USP18	152 (17)			benzyloxycarbonyl-Leu-Leu-Leu aldehyde		chemical - protease inhibitor	Activated	2.579	1.23e-05	BCL2L11,BIRC5,BUB1B,CCND1,CCNG1,CLU,CTGF,CXCR3,DUSP1,HMGB2,HSP90B1,HSPA5,HSPD1,LMAN1,MCM10,RAD51,RRM1,TOP1	130 (20)
palmitic acid		chemical - endogenous mammalian	Activated	3.476	1.33e-05	BCL2L11,Ccl2,CCL2,CCL3L3,CDKN1A,CXCL2,GDF15,HK2,HSPA5,PLIN2,Saa3,SOCS3,SORT1,TNF,TXNIP,XBP1	194 (19)			tunicamycin		chemical - endogenous non-mammalian	Activated	2.569	6.74e-07	ASNS,AXL,CALR,CCND1,CLDN5,EDEM1,FKBP11,GP1BB,HSP90B1,HSPA5,LMAN1,MMP3,MTDH,PRNP,TXNIP,XBP1	96 (3)
peptidoglycan		chemical - endogenous non-mammalian	Activated	3.471	2.79e-11	AQP1,Ccl2,CCL2,CCL3L3,CCL4,CCR5,CD274,CD86,CXCL10,CXCL2,FPR2,IFNG,IL10,IL1RN,MMP13,MMP3,POU2AF1,SOD2,TNF	188 (15)			cephaloridine		chemical drug	Activated	2.535	3.8e-09	CCNB1,CCNE1,CCNE2,CDC45,CDC6,CTGF,GSTM5,HSPH1,KNTC1,MCM3,MCM5,MCM6,PCLAF,TFRC	64 (7)
TNFSF12		cytokine	Activated	3.471	2.06e-06	Ccl2,CCL2,CCL3L3,Ccl7,CCR5,CLEC4D,CLEC4E,CXCL10,CXCL2,MMP13,MMP3,TIMP1,TNF	178 (18)			nitrofurantoin		chemical drug	Activated	2.515	2.29e-06	APOE,ASNS,C3,C4A/C4B,CCND1,CCNG1,CLU,HMGCS2,HSPA5,IGFBP3,IL10,SELENOP,TIMP3,TYMS	187 (21)
APP	-0.134	other	Activated	3.456	1.85e-25	ACTA2,Anp32a,APOE,AXL,BCL2L11,CALR,Ccl2,CCL2,CCL3L3,CCL4,Ccl7,CCND2,CCR5,CD74,CD82,CD86,CDK1,CH25H,CLDN5,CSF1R,CXCL10,CXCL12,CXCL2,Cxcl9,FCGR1A,FCGR2B,GBP2,GBP4,GBP6,GDF15,H2-M2,HAP1,Hbb-b1,Hbb-b2,HMGA1,HSP90AA1,HSPA5,HSPD1,HSPE1,Ifi47,IFIT2,IFNG,IGF1,IGF2,IGFBP5,Igtp,IL10,IL4I1,IRF4,IRF7,Irgm1,KCNC4,KYNU,Ly6a (includes others),MBP,MCM10,MMP13,MMP14,MMP3,MRC1,OGN,PFKP,PIK3R1,PLK1,POU2AF1,PRNP,RAM…	253 (21)			SRF	-0.477	transcription regulator	Activated	2.515	1.54e-05	BCL2L11,CAMP,CD177,CLDN5,CTGF,ELANE,FLT1,GP5,GSTM5,LCN2,LTF,Ngp,Ppbp,PRG2,PRG3,RAMP1,RFC4,S100A8,S100A9	129 (19)
OSM	0.586	cytokine	Activated	3.432	2.25e-08	ABCC3,ACTA2,Ccl2,CCL2,CCND2,CDKN1A,CH25H,CXCL10,CXCL12,CXCL2,CYP4F3,DNAJC3,EMP3,GBP2,GPNMB,HK2,HP,HSPA5,IFNG,IFNGR1,IGFBP3,IGFBP6,IL10,IL33,IRF7,LY6D,MMP13,MMP3,MRC1,NUAK1,OAS1,RNASE4,SEL1L,SOCS3,TIMP1,TNF,TOP2A	195 (19)			NTRK2	-0.153	kinase	Activated	2.401	9.84e-06	BCL2L11,CCND1,CCNE1,CCNE2,CDC6,CDCA3,CDK1,MCM5	147 (18)
Ifn gamma		complex	Activated	3.369	9.27e-07	Ccl2,CCL2,CD86,CDKN1A,CXCL10,Cxcl9,IGFBP4,IGFBP5,IL10,IL33,Ly6a (includes others),SOCS3,TNF	194 (18)			CD40	-0.927	transmembrane receptor	Activated	2.398	4.02e-09	BCL2L11,BIRC5,CALR,CCL4,CCND1,CNR2,CTLA4,CXCL12,DUSP1,EDEM1,FCER2,H2-Aa1,HSP90B1,HSPA5,IL10,IL4I1,KLF9,MMP3,NFATC1,XBP1	92 (11)
IL2		cytokine	Activated	3.36	1.04e-19	CAMK2N1,Ccl2,CCL2,CCL3L3,CCL4,CCND2,CCNE2,CCNG1,CCR3,CCR5,CD274,CD86,CDKN1A,CLSPN,CSF1R,CTLA4,CTPS1,CXCL10,CXCL12,Cxcl9,CYP27A1,DAPK2,DUSP4,EMP1,FCGR3A/FCGR3B,FCMR,GDF15,GNL3,GZMK,HCST,HK2,HSP90B1,HSPA5,HSPD1,IFNG,IFNGR1,IL10,IL27RA,IL7R,IRF4,KLK8,LTB,Ly6a (includes others),NAV1,PLK1,PSMB1,Serpina3g (includes others),SOCS2,SOCS3,STIP1,TFDP2,TIMP1,TNF,UCK2,UMPS,UPP1,XBP1	210 (19)			CD86	-0.718	transmembrane receptor	Activated	2.392	0.000202	CCL4,CTLA4,FCER2,ICOS,IL10,XBP1	78 (7)
TNF	1.152	cytokine	Activated	3.347	7.02e-28	Abcb1b,ABCC3,ACTA2,ADORA2B,ADRB2,ALDH2,ANGPTL4,APOE,AQP1,BCL2L11,BIRC5,BTG1,BUB1B,CALR,CBR3,Ccl2,CCL2,CCL3L3,CCL4,Ccl7,CCND2,CCR3,CCR5,CD163,CD274,CD55,CD82,CD86,CDKN1A,CEBPB,Celf1,CFD,CH25H,CIITA,CLEC4E,CNR2,CSF1R,CTLA4,CXCL10,CXCL12,CXCL2,Cxcl9,CYP27A1,DUSP4,EMP1,ESM1,FCER2,FCGR2B,FCGRT,FPR2,GADD45A,GBP2,GBP6,GDF15,GJA1,GM2A,HK2,HP,HPGD,HSPD1,IFNG,IFNGR1,IGF1,IGF2,IGFBP3,IGFBP4,IGFBP5,IGFBP6,IL…	224 (15)			E2F3	0.664	transcription regulator	Activated	2.348	1.75e-19	BIRC5,CCNB1,CCND1,CCNE1,CD9,CDC45,CDC6,CDCA3,CDK1,CXCR3,FAM102A,HIST1H3D,HMGB2,HSPD1,IGF2,MAD2L1,MCM10,MCM2,MCM3,MCM5,MCM6,PCLAF,PLK1,RAD51,RRM1,RRM2,S100A8,TIMP3,TK1	120 (19)
IFN Beta		group	Activated	3.341	4.37e-08	CD274,CD74,CD86,CDKN1A,CEBPB,CXCL10,IFIT2,IFNG,IL10,IL1RN,IRF7,ISG15,OAS1,OAS2,OASL,TNF,USP18	137 (15)			E2F2	-0.2	transcription regulator	Activated	2.333	4.09e-11	BIRC5,CCNB1,CCND1,CCNE1,CDC45,CDC6,CDK1,MCM10,MCM2,MCM3,MCM5,MCM6,RAD51,RRM2	215 (25)
TCR		complex	Activated	3.326	3.35e-15	APOE,BATF,BCAT1,BCL2L11,CCL3L3,CCL4,CCR3,CCR5,CTLA4,CXCL10,DHX58,GBP4,HSP90B1,HSPA5,HSPA9,HSPD1,IFIT2,IFNG,IFNGR1,IL10,IL7R,IRF4,IRF7,ISG15,KLF2,NFATC1,NOP58,OAS1,OASL,PA2G4,PDIA4,PIK3R1,RASGRP1,RPL22,RPL38,SOCS2,SOCS3,TNF,TSC22D1,TSC22D3	205 (22)			INSIG1	0.568	other	Activated	2.333	0.000105	ALOX5AP,APOE,HMGCS2,LCN2,MARCO,MRC1,S100A8,S100A9,SQLE	200 (22)
MYD88	0.51	other	Activated	3.282	6.39e-17	BATF,Ccl2,CCL2,CCL3L3,CCL4,CD274,CD86,CH25H,CXCL10,CXCL12,CXCL2,Cxcl9,Ear2 (includes others),FPR2,GDF15,HP,HSPA5,IFIT2,IFNG,IGF1,IGFBP5,IL10,IL1RN,IRF7,ISG15,MARCO,MCM2,MMP14,MRC1,OASL,Saa3,SOCS3,TIMP1,TNF,TSC22D1,USP18	182 (17)			VCAN		other	Activated	2.331	5.16e-06	APOE,C3,C4A/C4B,CLU,CXCL12,IGFBP4,LCN2,PRELP,PTGIS,RNASE4,SORT1,TMEM204	199 (17)
TICAM1	0.14	other	Activated	3.269	1.11e-13	Apol7e (includes others),Ccl2,CCL2,CCL3L3,CCL4,CD86,CH25H,CXCL10,CXCL2,FPR2,GDF15,Ifi47,IFIT2,IFNG,Igtp,IL10,IRF7,Irgm1,ISG15,MCM2,OASL,SOCS3,TNF,TSC22D1	147 (15)			HGF	0.045	growth factor	Activated	2.324	4.96e-16	ASNS,AURKA,BIRC5,BUB1B,CCL4,CCND1,CCNE2,CCNG1,CDC20,CDC25C,CDC45,CDC6,CDK1,CTGF,DBF4,EMP1,ESM1,FEN1,FLT1,IGFBP3,IGFBP4,IL10,ISG20,KIF11,KIF15,KIF22,KIF2C,LCN2,MAD2L1,MCM2,MCM5,NDC80,NFATC1,PLK1,PLPP3,PRC1,PSMC3IP,S100A9,SGK1,TIMP3,TMEM97	182 (21)
CYR61	0.32	other	Activated	3.269	2.53e-09	BCL2L11,Ccl2,CCL2,CCL3L3,CCL4,Ccl7,CCND2,CDKN1A,CXCL10,CXCL2,IFNG,MMP3,TIMP1,TIMP2,TNF	226 (17)			CCNE1	1.078	transcription regulator	Activated	2.236	9.43e-05	CCNB1,CCNE1,CDC45,CDC6,MCM2
E. coli serotype 0127B8 lipopolysaccharide		chemical - endogenous non-mammalian	Activated	3.259	2.64e-10	AQP1,Ccl2,CCL2,Ccl7,CXCL10,CXCL12,CXCL2,Cxcl9,DNAJC3,EDEM1,FPR2,GJA1,HSPA5,Ifi47,IGF1,IL10,KLF2,MMP3,SLC16A9,SOCS3,SOD2,TGFBR3,TNF	203 (16)			1,2-dithiol-3-thione		chemical reagent	Activated	2.215	0.000123	ALAS2,CELA1,EPHX1,FKBP11,GSTM5,HM13,HSP90B1,LY6E,PDIA4,PSAT1,PSMB1,TFRC,XBP1	131 (7)
CCND1	-0.754	transcription regulator	Activated	3.256	3.19e-07	AURKA,BIRC5,CCND2,CCNE2,CDC45,CDCA2,CDKN1A,CENPK,CLSPN,KIF11,KIF2C,KIF4A,MCM10,MMP3,NCAPH,NOP58,PCLAF,PLK1,PSMC3IP,RRM2,SELENBP1,TMEM204,TNF,TYMS,UHRF1,USE1	158 (15)			CR1L	0.327	other	Activated	2.2	0.000264	BGN,C3,CTGF,IL10,MGP	176 (22)
XBP1	1.171	transcription regulator	Activated	3.253	6.89e-14	BHLHA15,CALR,Ccl2,CXCL2,DDOST,DNAJB2,DNAJC3,EDEM1,FKBP11,HM13,HSP90B1,HSPA5,IRF4,KDELR2,LMAN1,PDIA4,POU2AF1,PRNP,RABAC1,Rrbp1,SEC11C,SEC61A1,SRPRB,SSR2,TFDP1,TNF,TOP1,VAMP4,XBP1	165 (16)			26s Proteasome		complex	Activated	2.185	2.35e-05	BCL2L11,CCNE2,CDC6,CDK1,Chil3/Chil4,HMGB2,KIF23,MAD2L1,PRNP,TK1,TOP2A,TXNIP	204 (22)
cigarette smoke		chemical toxicant	Activated	3.204	3.12e-15	Abcb1b,ACTA2,BIRC5,CCL2,CCL3L3,CCL4,CDKN1A,CXCL10,CXCL2,DDIT4,DNAJB2,GSTA3,GSTM5,HSP90AA1,HSPA5,HSPA9,IFNG,IGF1,IL10,MMP3,OAS1,OAS2,OASL,Oasl2,POU2AF1,RAMP2,SLC6A9,SOCS2,SOD2,TIMP1,TNF,XBP1	189 (19)			Vegf		group	Activated	2.184	9.95e-16	ALOX5AP,ASNS,AURKA,BCL2L11,BIRC5,BUB1B,CCNE2,CDC20,CDC25C,CDC45,CDC6,CDK1,CXCL12,DBF4,EMP1,ESM1,FLT1,HDC,HMGCS2,IGFBP3,IGFBP4,ISG20,KIF11,KIF15,KIF22,KIF2C,LCN2,MAD2L1,MCM2,MCM5,MGP,NDC80,NFATC1,PLK1,PLPP3,PLVAP,PRC1,PSMC3IP,SGK1,SLCO2B1,VWF
PTGER2		g-protein coupled receptor	Activated	3.195	3.33e-07	AURKA,BUB1B,CLEC4D,CSF1R,IFNG,IL10,KIF11,KIF15,KIF2C,PLK1,PRC1,TIMP1,TIMP2,TNF	255 (22)			AREG		growth factor	Activated	2.176	4.62e-06	BIRC5,C3,CCNB1,CCND1,CDC20,CDC45,PLK1,PRC1,RRM2,TOP2A	135 (18)
resiquimod		chemical drug	Activated	3.189	1.84e-13	BATF,Ccl2,CCL2,CCL3L3,CCL4,Ccl7,CD86,CEBPB,CLEC4E,CSF1R,CXCL10,CXCL12,CXCL2,Cxcl9,FCER2,FCGR1A,FCGR2B,GDF15,GM2A,HHEX,IFNG,IL10,IL33,IRF7,SOD2,TNF	164 (15)			FBXO32	-0.406	enzyme	Activated	2.138	0.000148	BCL2L11,BHLHA15,CALR,HSPA5,MMP3,NANS,PTGIS,XBP1
poly rI:rC-RNA		biologic drug	Activated	3.161	9.36e-17	Anp32a,Apol7e (includes others),AXL,Ccl2,CCL2,CCL3L3,CCL4,CD274,CD74,CD86,CEBPB,CXCL10,CXCL2,Cxcl9,DHX58,FCGR1A,FCGR2B,GBP2,GDF15,HFE,IFIT2,IFNG,IFNGR1,IGF1,IGFBP6,Igtp,IL10,IL4I1,IRF7,ISG15,KYNU,LGALS9B,LTB,LTF,LYZ,MARCO,MMP3,OAS1,OAS2,OASL,Oasl2,POU2AF1,PPP1R15A,SLC40A1,SOD2,TG,TNF	182 (18)			PDLIM2	-0.482	other	Activated	2.138	0.000323	CCND1,CDC25C,FXYD6,H2-Ob,IGFBP3,NAV1,TXNIP,YPEL3	176 (21)
TLR7	0.383	transmembrane receptor	Activated	3.158	1.2e-10	Ccl2,CCL2,CCL4,Ccl7,CCNB1,CD1D,CD274,CD86,CDKN1A,CEBPB,CXCL10,CXCL2,FCMR,IFNG,IL10,IL4I1,IRF7,ISG15,OAS2,SOD2,TNF	147 (13)			lactacystin		chemical - protease inhibitor	Activated	2.025	0.000256	ASNS,ATP2A3,CCND1,CD9,CDC25C,DUSP1,HMGB2,HSP90B1,HSPA5,IGFBP5,MCM10,RAD51	101 (7)
ERK		group	Activated	3.154	2.45e-06	BCL2L11,Ccl2,CCL2,CCL4,Ccl7,CD1D,CDKN1A,CXCL10,CXCL2,GDF15,HMGA1,IFNG,IL10,KYNU,MMP13,MMP14,MMP3,SORT1,TIMP1,TNF	234 (18)			IL5		cytokine	Activated	2.015	1.11e-06	ASNS,CCNE1,CD79A,CIITA,CRELD2,CXCR3,HSP90B1,HSPA5,HSPH1,ITGAD,LMNB1,LTB,MTDH,PRDX4,PSAT1,SGK1,TMEM97,UCK2,XBP1
HOXA10		transcription regulator	Activated	3.138	7.51e-15	ALAS2,APOE,AQP1,BCL2L11,CA3,CDKN1A,Cdkn1c,CFD,CLDN5,CSTA,DBP,GAS6,GJA1,GSTA3,H2-Aa,H2-Aa1,HSP90AA1,IGFBP3,IGFBP5,KLF9,LTF,LYZ,MINOS1-NBL1/NBL1,PHGDH,PIK3R1,RNASE4,SSPN,TGFBR3				4-nitroquinoline-1-oxide		chemical toxicant	Activated	2	0.000167	AURKA,CCNB1,CCNE1,CDK1	155 (17)
IFNL1		cytokine	Activated	3.121	1.6e-05	CXCL10,IFIT2,IFNG,IL10,ISG15,OAS1,OAS2,OASL,PHF11,USP18	150 (16)			UDP-D-glucose		chemical - endogenous mammalian	Inhibited	-2	1.59e-06	CALR,HSP90B1,HSPA5,PDIA4
Mek		group	Activated	3.062	1.58e-06	APOE,AXL,BCL2L11,Ccl2,CCND2,CDKN1A,CSF1R,CXCL10,DUSP4,GDF15,GNL3,IFNG,IL10,MMP13,MMP14,NOP58,PLPP3,TNF,TOP2A	221 (20)			vitamin D		chemical drug	Inhibited	-2	6.55e-06	BIRC5,CAMP,CDK1,IL10,MGP,S100A8,SGK1,TYMS
TMEM173		other	Activated	3.058	3.69e-15	C15orf48,CXCL10,CXCL2,Cxcl9,GBP5,HAP1,IL10,IL33,IRF7,ISG15,OAS1,OASL,Serpina3g (includes others),TNF,UPP1,USP18	162 (17)			PGR		ligand-dependent nuclear receptor	Inhibited	-2.043	3.93e-06	BTG1,CCNB1,CCND1,CDC20,CDC6,CDK1,GAS6,HPGD,IGFBP5,KLF9,MAD2L1,NQO2,S100A8,SELENOP,SGK1,TK1,TSC22D3,UCK2	190 (21)
MET	-0.117	kinase	Activated	3.058	2.61e-07	AURKA,CCL3L3,Ccl7,CCND2,CD274,CDK1,CDKN1A,MAD2L1,MMP13,NREP,PLK1,SOCS3,SOD2,TSC22D1	194 (19)			E2F6	0.399	transcription regulator	Inhibited	-2.121	7.49e-11	CAMTA2,CBX5,CCNE1,CDC45,CDC6,MCM2,MCM3,MCM5,PCLAF,RAD51,RAD51AP1,RFC4,RRM2	168 (21)
IRF5	-0.315	transcription regulator	Activated	3.04	1.43e-10	CCL21,CCL4,CDKN1A,CXCL10,CXCL2,DAPK2,DHX58,IFIT2,IRF7,ISG15,OAS1,OAS2,OASL,Oasl2,TNF	132 (17)			MEF2D		transcription regulator	Inhibited	-2.121	1.09e-09	BACH2,BLK,CCND1,CCNE1,CCNE2,CDC6,CTGF,IL10,KLF2,MCM3,MCM5,MCM6	125 (9)
TNFSF11	0.073	cytokine	Activated	3.037	1.4e-09	ADORA2B,AURKA,Ccl2,CCL2,CCL3L3,CCL4,Ccl7,CDKN1A,CLEC4E,CSF1R,GLRX,IFNG,IGF1,IL10,IL1RN,IRF4,NFATC1,NME6,PA2G4,PLK1,Saa3,SEL1L,SOCS3,SOD2,TNF,USP18	229 (17)			bee venom		chemical - endogenous non-mammalian	Inhibited	-2.121	7.07e-05	CCNB1,ETS2,IL10,IL4I1,KIF23,KLF2,PRC1,TOP2A,TSC22D1	168 (13)
IL1A	0.473	cytokine	Activated	3.029	4.75e-08	ADORA2B,Ccl2,CCL2,CCL4,CD274,CD86,CDKN1A,CXCL10,CXCL12,CXCL2,IFNG,IFNGR1,IGF1,IGFBP5,IL10,IL1RN,MMP13,MMP14,MMP3,Saa3,SOD2,TNF	166 (15)			SPARC	-0.371	other	Inhibited	-2.121	0.000872	BLM,CCL19,CFD,CHAF1A,HIST1H3D,MCM6,RFC4,RRM1	165 (12)
S100A9	-0.045	other	Activated	3.018	1.97e-07	Ccl2,Ccl7,CCNE2,CD274,Cdkn1c,CTLA4,CXCL10,DDIT4,IFNG,IGF1,IL33,ISG15,MMP13,MMP14,MMP3,TNF,TXNIP,USP18	152 (19)			PAX6		transcription regulator	Inhibited	-2.137	3.37e-05	CCND1,CDC45,CDC6,CDCA2,CDCA7,CENPI,CENPN,LGALS1,LRG1,MCM3,MCM6,NAV1,SEMA5A,SNCA	171 (20)
nitrofurantoin		chemical drug	Activated	3.014	3.42e-08	APOE,CCL3L3,CCNG1,CES1,CST3,CXCL10,GADD45A,GPNMB,HMGCS2,HSPA5,IFNG,IGF1,IGFBP3,IL10,MMP14,SELENBP1,SELENOP,TIMP1,TYMS				RELA	-0.693	transcription regulator	Inhibited	-2.15	0.000237	ALOX5AP,APOE,BACH2,BCL2L11,BIRC5,C3,CAMP,CCL19,CCND1,CIITA,CTGF,DUSP1,GP1BB,IL10,IL7R,LTB,MMP3,NFATC1,PLK1	175 (21)
AGT		growth factor	Activated	3	4.63e-11	ACTA2,ADAM23,ADD3,ADORA2B,Anp32a,CALR,Ccl2,CCL2,CCL3L3,CCL4,CCND2,CCNE2,CD86,CDK1,CDKN1A,COL4A1,CXCL10,CXCL2,FCGR1A,GJA1,GSTA3,GSTM5,IGF1,IGFBP3,IGFBP4,IGFBP5,ITGB5,MAD2L1,NREP,PIK3R1,POLE3,PPP1R3C,SNCA,SOCS3,SOD2,TIMP1,TNF,TXNIP	191 (19)			HNF4A		transcription regulator	Inhibited	-2.187	2.11e-06	Acot1,ALDH2,APOE,ATAD5,BTG1,C3,C4A/C4B,CBX5,CCNB1,CCND1,CCNE1,CCNE2,CCNG1,CD1D,CDC45,CDC6,CDK1,CMSS1,CYP27A1,CYP4F3,DBP,EPHX1,FEN1,FXYD6,GNL3,HIRIP3,HIST1H2BB,HMGB2,HSP90B1,HSPA5,HSPH1,KIF15,KIF22,LCN2,LTF,MCM3,MIS18BP1,NDC1,NDC80,NUAK2,NUDT5,POLE3,PSAT1,PSMB1,RAD51,REXO2,RNASE4,RPS27A,RRM1,S100A9,SEC11C,SGK1,SRPRB,SSR2,TCF19,TCF21,TF,TFRC,TIMM21,TIMP3,TMEM176B,TXNIP,TYMS,UMPS,VMP1,XBP1,YPEL3	205 (17)
KRT17		other	Activated	3	3.03e-08	CCL3L3,CCL4,CCR5,CXCL10,CXCL2,IL10,MMP13,MMP3,TNF				glucocorticoid		chemical drug	Inhibited	-2.188	6.39e-06	BCL2L11,CD163,CLDN5,CLU,CTGF,DBP,DUSP1,FCER2,GPX3,IGFBP3,IL10,MMP3,PRNP,SGK1,TK1,TSC22D3,TXNIP
SAMSN1	0.215	other	Activated	2.982	8.12e-13	BATF,CCL3L3,CCL4,Ccl7,CCND2,CXCL10,CXCL2,Cxcl9,FCER2,IFIT2,IFNG,IRF7,ISG15,MARCO,OASL,SOCS3,TNF,TSC22D1,XBP1	182 (18)			NR3C1		ligand-dependent nuclear receptor	Inhibited	-2.322	6.6e-06	ALOX5AP,APOE,BCL2L11,BTG1,C4A/C4B,CAVIN2,CCL4,CCND1,CD47,CLDN5,CYP27A1,DNASE1L3,DUSP1,EMP1,GPX3,HMGCS2,IL10,IL7R,KLF9,LTB,MZB1,NFATC1,RNF11,SELENOP,SGK1,SNCA,TCF19,TIMP3,TK1,TSC22D3	155 (15)
MAVS	-0.394	other	Activated	2.972	1.69e-09	CXCL10,CXCL2,DHX58,IFIT2,IFNG,IRF7,ISG15,OAS1,OAS2,OASL,Oasl2,SOCS3,TNF	129 (15)			HDAC2	0.313	transcription regulator	Inhibited	-2.333	9.18e-07	CAVIN2,CCNE2,FCER2,ITGAD,MCM10,MCM3,MCM5,NASP,NFATC1,PRIM2,RAD54L,S100A9,SATB1	207 (21)
CpG oligonucleotide		chemical drug	Activated	2.971	7.25e-12	BIRC5,CCL3L3,CCL4,Ccl7,CD86,CEBPB,CLEC4D,CLEC4E,CXCL10,CXCL2,FCGR2B,FCGRT,GBP6,IFNG,IL10,IL33,MARCO,MMP13,POU2AF1,SLC40A1,SOD2,TNF	194 (16)			CEBPE	-0.584	transcription regulator	Inhibited	-2.353	1.99e-09	ALOX5AP,CAMP,CCNE1,ELANE,IL10,LCN2,LTF,LYZ,Ngp,PRG2,Retnlg	92 (7)
Ifn		group	Activated	2.931	0.000188	CD86,CH25H,CXCL10,DHX58,IGF1,IL10,IL33,IRF7,ISG15,OAS2,OASL	129 (13)			eflornithine		chemical drug	Inhibited	-2.373	8.04e-05	C3,CCNE2,CDK1,MAD2L1,PLK1,TYMS	218 (26)
E2F1	0.518	transcription regulator	Activated	2.92	2.24e-13	AURKA,BCL2L11,BIRC5,CALR,CCNB1,CCND2,CCNE2,CDC20,CDC45,CDK1,CDKN1A,DBF4,DDX1,DUSP4,FHDC1,FHL1,GM2A,HMGA1,HSP90B1,HSPD1,HSPE1,IFNG,IGF1,IGF2,MAD2L1,MCM10,MCM2,MCM6,MMP3,PA2G4,PCLAF,PIK3R1,PSAT1,RAD54L,RFC4,RRM2,RSL1D1,SOD2,TNF,TOP2A,TYMS,UCK2,UHRF1,UMPS	183 (16)			RBL2	-0.232	other	Inhibited	-2.376	4.34e-09	AURKA,BCL2L11,BUB1B,CCNB1,CCND1,CCNE1,CDC25C,CDC6,CDK1,PLK1,PRIM2,RRM2,TYMS,UCK2
Map3k7	0.07	kinase	Activated	2.876	4.95e-08	Ccl2,CCL3L3,CCL4,Ccl7,CXCL10,Cxcl9,IFIT2,IFNG,IL10,ISG15,TNF,TSC22D1	161 (16)			DNMT1	0.595	enzyme	Inhibited	-2.412	0.00051	ASIP,BIRC5,CDC25C,CDK1,IGF2,IL10,TIMP3	163 (21)
acetaminophen		chemical drug	Activated	2.875	5.63e-09	ABCC3,CA3,Ccl2,CCL3L3,CCNG1,CDKN1A,CES1,CXCL10,CXCL2,Cxcl9,GADD45A,HMGCS2,HSPA5,HSPD1,IFNG,IGF1,IGFBP3,SELENOP,SOCS3,TF,TNF	223 (20)			Tgf beta		group	Inhibited	-2.425	1.15e-05	BGN,CCL4,CCND1,CCNE1,CD79A,CIITA,CLU,CTGF,CTLA4,IGFBP3,IGFBP5,IL10,MMP3,PLPP3,TIMP2,TIMP3	178 (19)
Ige		complex	Activated	2.873	5.1e-07	Ccl2,CCL2,CCL3L3,CCL4,CD86,CXCL2,FCGR1A,IFNG,IL10,TNF	185 (20)			doxorubicin		chemical drug	Inhibited	-2.448	1.62e-09	ASNS,AURKA,BCL2L11,BIRC5,BTG1,BUB1B,C4A/C4B,CCNB1,CCND1,CDC25C,CDK1,CLU,CTGF,DUSP1,IGFBP6,LCN2,MAD2L1,MCM3,MRC1,PCLAF,PLK1,PRC1,RAD51,RRM1,RRM2,TK1,TOP2A,TP53INP1	137 (11)
Ifnar		group	Activated	2.838	2.86e-15	AXL,Ccl2,CCL2,Ccl7,CD274,CD74,CD86,CXCL10,Cxcl9,GBP2,IFIT2,IFNG,IFNGR1,IRF7,Irgm1,ISG15,OAS1,OAS2,OASL,TNF,USP18	203 (17)			CEBPA		transcription regulator	Inhibited	-2.461	7.45e-06	ALOX5AP,ASNS,BTG1,C3,CAMP,CCL4,CFD,ELANE,EPHX1,FLT1,HPGD,HSPA5,IGFBP3,IGFBP4,IL10,LCN2,LGALS1,LTF,MPO,NFATC1,S100A8,S100A9,TSC22D3	140 (16)
D-fructose		chemical - endogenous mammalian	Activated	2.812	7.72e-06	ACTA2,Ccl2,Ccl7,CXCL10,CXCL2,HP,TIMP1,TNF	205 (12)			PLAU	0.071	peptidase	Inhibited	-2.613	0.000237	CCND1,Chil3/Chil4,FLT1,H2-DMa,HSPA5,S100A8,S100A9	194 (19)
salmonella minnesota R595 lipopolysaccharides		chemical - endogenous non-mammalian	Activated	2.804	2.64e-15	AXL,Ccl2,CCL2,CCL3L3,CCL4,Ccl7,CD86,CH25H,CXCL10,CXCL2,FPR2,GDF15,H2-DMa,H2-DMb1,H2-Aa,IFIT2,IFNG,IL10,ISG15,MCM2,OASL,SOCS3,TNF,TSC22D1	181 (18)			butyric acid		chemical - endogenous mammalian	Inhibited	-2.614	1.17e-08	ATP2A3,BIRC5,CAMP,CCNB1,CCND1,CCNE1,CCNG1,CD79B,CDC20,CDC25C,CDC6,CDK1,CLU,DUSP1,ELANE,HMGB2,IGF2,IGFBP3,IL10,LY6E,MYCL,NDUFAF4,NFATC1,SELENOP,SGK1,TIMP3,TOP2A,TYMS	152 (16)
TRPV4	-0.102	ion channel	Activated	2.8	7.13e-08	Ccl2,CCL3L3,Ccl7,CXCL10,CXCL2,Saa3,SOCS3,TIMP1	185 (18)			LTBR	-0.09	transmembrane receptor	Inhibited	-2.63	2.82e-05	CCL19,CCL21,CLU,COCH,CXCL12,LYZ,PRNP	203 (18)
E2f		group	Activated	2.779	6.23e-05	CCNB1,CDC45,CDK1,DBF4,IGF1,MAD2L1,MCM10,MCM2,MCM6,NASP,RRM2,TYMS	159 (11)			BNIP3L	-0.783	other	Inhibited	-2.673	7.88e-13	ALAS2,AURKA,CCNE2,CD47,CD79B,FANCD2,KIF11,LTB,RAD54L,RRM2,SGO1,TFRC,TIMP2,TOP2A	139 (7)
mibolerone		chemical drug	Activated	2.765	3.59e-13	CALR,CD74,CDK1,EIF4A1,FHL1,FKBP11,GPC3,GPNMB,H2-Aa,HSP90B1,HSPA5,IFNGR1,IGF1,IGFBP3,IRF7,MAN2A1,NANS,PRELP,Rrbp1,SRM,TF,TOP2A,USP18				IKBKB	-0.439	kinase	Inhibited	-2.729	1.87e-09	C3,CCL19,CCL4,CCND1,CCNE2,CDC6,CLU,CTGF,CXCL12,IGFBP6,IL10,KIF23,LCN2,LMNB1,LTB,MGP,MMP3,PLD3,PLK1,SGK1,TIMP2,TIMP3,TMEM176B	201 (22)
TLR2	0.189	transmembrane receptor	Activated	2.763	8.89e-13	Ccl2,CCL2,CCL3L3,CCR5,CD86,CEBPB,CXCL10,CXCL2,Cxcl9,FPR2,GJA1,H2-Aa,H2-Eb1,IFNG,IL10,IL1RN,IL33,KLF2,MMP13,MMP3,SLC40A1,SOCS3,TNF,TSPAN33,XBP1	200 (15)			BCL6	-0.427	transcription regulator	Inhibited	-2.75	0.000106	BACH2,CCL4,CCND1,CD79B,CIITA,CTLA4,FCER2,IL10,IL7R,MGP,MRC1,NFATC1,XBP1	222 (23)
Vegf		group	Activated	2.753	7.13e-12	ACTA2,ANGPTL4,AURKA,BCL2L11,BIRC5,BUB1B,Ccl2,CCNE2,CDC20,CDC45,CDK1,CXCL10,CXCL12,DBF4,DUSP4,EMP1,ESM1,HK2,HMGCS2,IFNG,IGFBP3,IGFBP4,IL27RA,KIF11,KIF15,KIF2C,MAD2L1,MCM2,MGP,MMP13,MMP14,NFATC1,PLK1,PLPP3,PLVAP,PRC1,PSMC3IP,SLCO2B1,SOCS2,SOCS3,TIMP1,TNF	279 (22)			HDAC1	0.261	transcription regulator	Inhibited	-2.782	5.08e-15	CAVIN2,CCNB1,CCND1,CCNE1,CCNE2,CD1D,CDC25C,CDC6,CDK1,FLT1,IL10,ITGAD,LCN2,MCM10,MCM3,MCM5,NASP,NFATC1,PLK1,PRIM2,RAD54L,RRM2,S100A9,SATB1,SGK1,TOP2A,TSC22D3,TYMS,UHRF1	237 (25)
chrysotile asbestos		chemical toxicant	Activated	2.752	3.73e-07	CDC20,DNAJC3,HSP90B1,HSPA5,MMP13,MMP3,PDIA4,TIMP1	244 (21)			decitabine		chemical drug	Inhibited	-2.787	2.95e-06	ADAM23,APOE,BCL2L11,BTG1,CCND1,CD79B,CD9,CDK1,CLDN5,CLU,CTGF,CXCL12,CXCR3,DNASE1L3,DUSP1,HMGCS2,HPGD,IGFBP3,IL7R,MMP3,RNASE4,SGK1,TFRC,TIMP2,TIMP3,TOP2A	227 (23)
10E,12Z-octadecadienoic acid		chemical - endogenous mammalian	Activated	2.75	1.4e-07	CA3,CBR3,Ccl2,CCL2,GDF15,IGF1,IL10,IL1RN,PLIN2,PPP1R15A,TNF,XBP1	201 (20)			TCL1A		transcription regulator	Inhibited	-2.828	7.67e-08	CAMP,Cd209b,ELANE,LCN2,LTF,MARCO,MPO,Ngp,PRG3,Retnlg,S100A8,S100A9	217 (23)
C3	-0.461	peptidase	Activated	2.749	7.33e-07	ACTA2,Ccl2,CCL2,CCL4,CD55,CXCL10,CXCL2,IFNG,IL10,SOCS3,TNF	177 (18)			D-glucose		chemical - endogenous mammalian	Inhibited	-2.896	8.83e-07	ANLN,ASNS,BCAT1,BCL2L11,BIRC5,C3,CALR,CCNB1,CCND1,CCNE1,CDK1,CLU,CTGF,DUSP1,HIST1H4J,HSPA5,HSPD1,IGF2,KDELR2,PBK,PDIA4,PTGIS,RRM2,SELENOP,SGK1,SRM,TFRC,TK1,TXNIP,XBP1
PARP1	0.316	enzyme	Activated	2.745	8.98e-11	Ccl2,CD274,CTLA4,CXCL10,CXCL12,Cxcl9,GBP2,GBP4,GBP6,GBP7,IFNG,IGF1,Igtp,IL10,SOCS2,Tgtp1/Tgtp2,TIMP2,TNF	227 (20)			SMARCB1	0.012	transcription regulator	Inhibited	-2.908	2.97e-10	AURKA,BCL2L11,BTG1,C4A/C4B,CCND1,CCNE1,CDC6,CDK1,ETS2,KIF11,KIF23,MCM10,MCM2,MCM3,MCM5,RAD51AP1,RAD54B,TCF21,TFDP1	202 (21)
E. coli lipopolysaccharide		chemical - endogenous non-mammalian	Activated	2.744	6.81e-10	BCL2L11,Ccl2,CCL2,CCL4,CD86,CEBPB,CXCL10,CXCL2,IFNG,IL10,SOCS3,TF,TNF,TREM3	201 (23)			IKBKG	-0.335	kinase	Inhibited	-2.969	3.57e-05	C3,CLU,CXCL12,FCER2,IGFBP6,LCN2,MGP,PLD3,SGK1,TG,TMEM176B	196 (21)
DDX58	0.51	enzyme	Activated	2.743	7.8e-05	Ccl2,CXCL10,IFIT2,IRF7,ISG15,OAS1,SOCS3,TNF	136 (16)			CDKN1A	0.192	kinase	Inhibited	-2.99	3.22e-26	ANLN,AURKA,BIRC5,BUB1B,CCNB1,CCND1,CCNE1,CDC20,CDC25C,CDC6,CDK1,CTGF,DUSP1,HMGB2,HSPA5,KIF2C,KNSTRN,KNTC1,MAD2L1,MCM2,MCM3,MCM6,MIS18BP1,MMP3,PBK,PCLAF,PHGDH,PLK1,PRC1,RAD51,RFC4,RRM1,SPAG5,SPDL1,TOP2A,TYMS,UHRF1,WDHD1	149 (11)
CpG ODN 1668		chemical reagent	Activated	2.741	8.1e-09	Ccl2,CCL3L3,CCL4,CD86,CXCL10,IFNG,IL10,IRF7,ISG15,SOCS3,TNF,XBP1	151 (17)			GATA1	0.318	transcription regulator	Inhibited	-3.03	2.74e-10	ALAS2,ALOX12,ALOX5AP,BCL2L11,BIRC5,CALR,CBX5,CCND1,GP1BB,IL7R,LYZ,MCM3,MCM5,PRG2,RAD54L,RFC4,RRM1,SRM,TFRC,TOP2A,UMPS,VWF	184 (16)
CD38	-0.057	enzyme	Activated	2.741	3.66e-07	BNIP3L,CCND2,CD86,CRELD2,GBP2,GBP4,GBP7,Hbb-b2,MTDH,PFKP,PSAT1,Serpina3g (includes others),SOCS2,SOCS3,TMEM97,UCK2,XBP1	156 (7)			prostaglandin E2		chemical - endogenous mammalian	Inhibited	-3.031	4.75e-10	ATP2A3,BCL2L11,BIRC5,BTG1,CAMP,CCL4,CCNB1,CCND1,Chil3/Chil4,CTGF,CTLA4,CXCL12,CXCR3,DUSP1,FLT1,HDC,IGFBP4,IGFBP5,IL10,IL4I1,IL7R,MMP3,MRC1,S100A8,TSC22D3	156 (16)
IFN type 1		group	Activated	2.74	2.17e-05	Ccl2,CXCL10,Cxcl9,DHX58,IFIT2,IFNG,ISG15,OASL	132 (13)			TCF3		transcription regulator	Inhibited	-3.053	4.45e-29	ANLN,ARHGEF18,ASF1B,AURKA,BACH2,BCL2L11,BHLHA15,BIRC5,CCNB1,CCNE1,CCNE2,CD79A,CD79B,CDC20,CDC45,CDCA3,CDK1,CELA1,CRELD2,EDEM1,ELANE,ESCO2,ETS2,FKBP11,HMGB2,HSP90B1,ICOS,IL7R,KIF11,KIF2C,KIF4A,LY6D,MAD2L1,MZB1,NDC80,PDIA4,PLPP5,PRC1,PRDX4,RRM2,SEC11C,SELENOP,SPC24,SPC25,TF,TOP2A,TYMS,XBP1
D-galactosamine		chemical - endogenous mammalian	Activated	2.729	6.39e-06	CXCL10,CXCL2,GDF15,IFNG,IL10,SOD2,TIMP1,TNF	167 (16)			KDM5B	-0.054	transcription regulator	Inhibited	-3.059	5.78e-11	AURKA,BUB1B,CCNB1,CCND1,CCNE1,CDCA3,CDK1,CTGF,KIF2C,MCM2,MCM3,NCAPH,NDC80,PBK,SMOX,SWAP70,TOP2A,XBP1	232 (25)
5-O-mycolyl-beta-araf-(1->2)-5-O-mycolyl-alpha-araf-(1->1')-glycerol		chemical - endogenous non-mammalian	Activated	2.714	8.13e-06	CCL2,CCL3L3,CCL4,CD1D,CXCL10,CXCL2,IFIT2,KYNU,SOCS3,SOD2,TNF	183 (10)			RBL1	0.584	transcription regulator	Inhibited	-3.286	8.8e-11	BCL2L11,CCND1,CCNE1,CDC6,CDK1,MCM10,MCM2,MCM3,MCM5,MCM6,PLK1,RRM1,RRM2,TYMS	151 (15)
KLF6	-0.077	transcription regulator	Activated	2.71	0.000336	BCL2L11,Ccl2,CCL2,CCL3L3,CDKN1A,CXCL2,MRC1,TNF	195 (17)			dexamethasone		chemical drug	Inhibited	-3.384	1.17e-16	Akr1b7,ALOX5AP,APOE,ARHGAP17,ASNS,BCL2L11,BGN,BIRC5,BTG1,C3,CALR,CAMP,CAVIN2,CCL21,CCND1,CCNE1,CD163,CD47,CD74,CFD,Chil3/Chil4,CLDN5,CTGF,CXCL12,CXCR3,CYP27A1,DUSP1,EDEM1,GAS6,GSTM5,H2-DMa,H2-DMb1,H2-Ob,H2-Aa1,HSPA5,HSPH1,IGF2,IGFBP3,IGFBP4,IGFBP5,IGFBP6,IL10,IL7R,ISG20,KIF4A,KLF9,LCN2,LGALS1,LTB,LTBP4,LY6E,MARCO,MGP,MMP3,MRPL47,N4BP2L1,NCAPH,NFATC1,PPA1,Ppbp,PRELP,S100A8,S100A9,SELENOP,SGK1,SLC4…	221 (22)
phorbol myristate acetate		chemical drug	Activated	2.702	2.34e-15	ANGPTL4,ATP2A3,AURKA,AXL,BIRC5,BNIP3L,Ccl2,CCL2,CCL3L3,CCL4,Ccl7,CCND2,CCR3,CD163,CD55,Cd59a,CDK1,CDKN1A,CES1,CH25H,CIITA,CSF1R,CSTA,CTLA4,CXCL10,CXCL2,DBP,DDIT4,DNAJC3,EIF4A1,FCGR1A,GDF15,GJA1,HMGA1,HSPA5,IFNG,IFNGR1,IGF1,IGF2,IGFBP3,IGFBP5,IGFBP6,IL10,IL1RN,IL4I1,IL7R,IRF4,IRF7,ISG15,ITGAD,KIF2C,KLF2,LBH,LTB,LYZ,MMP13,MMP14,MMP3,MRC1,NFATC1,OAS1,PHGDH,POU2AF1,PPP1R15A,PRNP,RASGRP1,SOCS3,SOD2,TB…	297 (21)			Rb		group	Inhibited	-3.528	4.31e-12	BIRC5,CCND1,CCNE1,CCNE2,CDC6,CDK1,MAD2L1,MCM3,MCM5,MMP3,Ngp,PLK1,RFC4,TOP2A,TYMS	204 (22)
IL17A		cytokine	Activated	2.699	7.38e-14	ACTA2,BIRC5,CAMP,Ccl2,CCL2,CCL4,Ccl7,CD163,CD274,CEBPB,CXCL12,CXCL2,Cxcl9,GADD45A,GBP2,IFNG,IL10,IL1RN,IL33,ISG15,KLF2,MMP13,MMP3,MRC1,Saa3,SOCS3,Tgtp1/Tgtp2,TIMP1,TIMP2,TNF	205 (14)			medroxyprogesterone acetate		chemical drug	Inhibited	-3.554	5.89e-07	ANLN,BIRC5,CCL4,CCNB1,CCND1,CDK1,IL10,KIF11,MCM5,PBK,PRC1,SGK1,SPC25	182 (18)
TBX2		transcription regulator	Activated	2.688	4.34e-08	AURKA,CCNB1,CDCA5,CDK1,CDKN1A,DBP,MAD2L1,MCM2,MCM6,PLK1,PRC1,SGO1,TIPIN	225 (17)			RB1	0.413	transcription regulator	Inhibited	-3.661	1.66e-16	ASF1B,BCL2L11,BIRC5,BLM,CBX5,CCNB1,CCND1,CCNE1,CCNE2,CDC25C,CDC6,CDK1,CENPK,CHAF1A,CTGF,FEN1,FLT1,HIST4H4,HMGB2,MCM10,MCM2,MCM3,MCM5,MCM6,PCLAF,PGAM2,PLK1,RAD51,RAD51AP1,RFC4,RRM1,RRM2,RSL1D1,TCF19,TFDP1,TMEM97,TYMS	173 (16)
F2		peptidase	Activated	2.685	1.76e-11	ACTA2,ANGPTL4,CALR,CBR3,Ccl2,CCL2,CCND2,CD55,CDKN1A,COL4A1,CTPS1,CXCL10,EIF4A1,ESM1,FHL1,HMGA1,HSP90AA1,IGF1,IGFBP4,IGFBP5,LBH,NUS1,PDIA4,SLC2A6,SOD2,SRM,TIMP2,TNF,UCK2	239 (19)			CDKN2A	0.079	transcription regulator	Inhibited	-3.944	1.33e-19	ASF1B,BCL2L11,BIRC5,BLM,BUB1B,C3,CCL19,CCL4,CCNB1,CCND1,CCNE1,CCNG1,CDC25C,CDK1,CENPK,CHAF1A,CTGF,DUSP1,FEN1,GNL3,HMGB2,IGFBP5,MAD2L1,MCM5,MMP3,MRC1,PLK1,RAD51AP1,RFC4,RRM1,RRM2,TCF19,TFDP1,TK1,TMEM97,TP53INP1	154 (14)
INS		other	Activated	2.678	0.000378	Ccl2,CDKN1A,CEBPB,HSPA5,IGF1,IGFBP3,IGFBP4,IGFBP5,PLIN2,SNCA,TNF,XBP1	264 (25)			let-7		microrna	Inhibited	-4.259	6.2e-17	AURKA,BUB1B,CCNB1,CCND1,CCNE2,CDC20,CDC45,CDC6,CDCA2,CDCA3,CDCA7,CDK1,DBF4,FANCD2,IL10,MAD2L1,MCM10,MCM2,MCM3,MCM5,MCM6,ORC6,RFC4,RRM1,RRM2	243 (25)
PPP2CA	0.212	phosphatase	Activated	2.63	7.72e-06	BCL2L11,Ccl2,CDKN1A,CXCL10,Cxcl9,IRF7,Saa3,UPP1	259 (25)			tretinoin		chemical - endogenous mammalian	Inhibited	-4.905	2.99e-11	APOE,ASB2,ASNS,ATP2A3,BIRC5,BTG1,C3,CALR,CCL19,CCL4,CCNB1,CCND1,CCNE1,CCNG1,CD1D,CD47,CD74,CD9,CDC20,CDCA7,Chil3/Chil4,CTGF,CTLA4,CYP4F3,DUSP1,EPHX1,Fcna,FLT1,H2-DMb1,HMGCS2,HSPD1,IGF2,IGFBP3,IGFBP4,IGFBP5,IGFBP6,IL10,IL4I1,KIF11,KIF23,KLF9,LCN2,LGALS1,LTF,LY6E,MGP,MMP3,MPO,NDUFAF4,NFATC1,NKX2-3,PRG2,PRNP,PTGIS,RFC4,S100A8,S100A9,SMOX,TF,TFRC,TIMM8A,TK1,TOP2A,TSC22D3,VMP1,VWF,XBP1	204 (18)
MAP3K1	-0.193	kinase	Activated	2.622	0.000362	COL4A1,CSTA,MMP13,MMP3,TIMP1,TNF,TOP2A	226 (21)			NUPR1	-0.1	transcription regulator	Inhibited	-4.914	5.79e-08	ATAD5,AURKA,BLM,BTG1,BUB1B,CAMK2N1,CDC25C,CDCA2,CDCA3,CENPI,CENPL,FANCD2,HIST1H2BB,HIST1H3A,KIF11,KIF23,KIF2C,LMNB1,MCM10,PLK1,PRNP,RAD51,SHCBP1,SKA2,SPAG5,SPC24,SPC25,SPDL1,XBP1	207 (22)
C5		other	Activated	2.608	8.79e-08	Ccl2,CCL3L3,CCL4,CXCL2,IL10,SOCS3,TNF	221 (18)			calcitriol		chemical drug	Inhibited	-5.024	1.37e-24	ANLN,BCAT1,BIRC5,BUB1B,C3,CAMP,CCNB1,CCND1,CCNE1,CDC20,CDC45,CDC6,CDK1,CENPM,CENPS/CENPS-CORT,CFD,CHAF1A,DUSP1,FCER2,FEN1,FIGNL1,HPGD,HSPD1,IGFBP3,IGFBP5,IL10,KIF22,KIF23,LCN2,LGALS1,LTF,MAD2L1,MCM2,MCM3,MCM5,MRC1,NASP,NDC1,NFATC1,NUP43,PBK,PCLAF,PRC1,RAD51,RAD51AP1,RRM2,RSAD2,S100A8,S100A9,SPAG5,TCF19,TF,TK1,TXNIP,UMPS
Tlr		group	Activated	2.605	6.33e-06	Ccl2,CCL2,CCL4,CD86,CXCL10,FPR2,IFNG,IL10,IL33,IRF4,IRF7,SOCS3,TNF	158 (18)			TP53	-0.153	transcription regulator	Inhibited	-5.189	2.15e-25	ANLN,APOE,ASF1B,ASNS,AURKA,BCL2L11,BIRC5,BTG1,BUB1B,CAMK2N1,CCL4,CCNB1,CCND1,CCNE1,CCNE2,CCNG1,CD47,CDC20,CDC25C,CDC6,CDK1,CLU,Crip2,CTGF,CXCL12,DBF4,DBP,DUSP1,EIF2B1,EPHX1,FEN1,FIGNL1,GAS6,GNL3,GPX3,GSTM5,HDC,HMGB2,HSPD1,HSPH1,IGF2,IGFBP3,IGFBP4,IGFBP5,IL10,IL4I1,KIF23,KNTC1,LYZ,MAD2L1,MCM2,MCM3,MCM5,MCM6,MIS18BP1,MMP3,MTDH,NCAPH,NDC80,NUDT5,PBK,PCLAF,PHGDH,PLK1,PRC1,PRNP,PSMB1,RAD51,RAD51AP1,RA…	64 (3)
LAMA5		other	Activated	2.598	8.79e-08	Ccl2,CCL3L3,CCL4,Ccl7,CXCL10,MMP14,TNF	99 (7)
RELB	-0.456	transcription regulator	Activated	2.598	5.72e-06	CCR3,CDKN1A,CIITA,CXCL12,IFNG,IL10,IRF4,LTB,SOD2,TNF	163 (15)
FN1		enzyme	Activated	2.557	4.64e-08	ACTA2,APOE,BCAT1,BIRC5,BNIP3L,BSDC1,CCL2,CCL4,CD79A,CDKN1A,CEBPB,CXCL2,IFNG,MGP,MMP13,MMP14,MMP3,SOCS3,TAGLN,TIMP2,TNF	198 (23)
STAT5A	-0.027	transcription regulator	Activated	2.557	0.000264	C15orf48,CCL3L3,CCND2,CCR5,CDKN1A,CEBPB,GADD45A,GZMK,IFNG,IGF1,IL7R,LTB,OAS1,SELENBP1,SOCS2,SOCS3,TNF,TXNIP	220 (19)
PIK3R1	-1.088	kinase	Activated	2.547	5.98e-08	CCL4,CCND2,CXCL10,DNAJC3,HSP90B1,HSPA5,IFNG,IRF7,ISG15,PIK3R1,SOD2,TNF,TXNIP	210 (21)
hemozoin		chemical - endogenous non-mammalian	Activated	2.539	3.24e-06	Ccl2,CCL2,CCL3L3,CCL4,CCR5,IL10,TNF	207 (20)
MKL2	0.107	transcription regulator	Activated	2.53	1.24e-06	ACTA2,CAMP,GSTM5,LILRB4,LTF,Ngp,PRG2,PRG3,RAMP1,Saa3,TAGLN,TBXAS1
MKL1		transcription regulator	Activated	2.53	0.000123	ACTA2,CAMP,GSTM5,LILRB4,LTF,Ngp,PRG2,PRG3,RAMP1,Saa3,TAGLN,TBXAS1	28 (4)
CD14	-0.273	transmembrane receptor	Activated	2.511	1.09e-07	Ccl2,CCL2,CCL3L3,CCL4,CXCL10,CXCL12,CXCL2,IFNG,IL10,SOCS3,TNF	168 (15)
IFNA1/IFNA13		cytokine	Activated	2.503	1.05e-06	CD86,CXCL10,DHX58,IFIT2,IFNG,IRF7,ISG15,OAS1,OAS2,Tgtp1/Tgtp2	173 (19)
LCN2	-0.001	transporter	Activated	2.498	1.65e-07	Ccl2,CCL3L3,CCL4,Ccl7,CXCL10,CXCL2,Cxcl9,IL10,IL1RN,KIF11,MRC1,TNF	211 (22)
RABL6		other	Activated	2.496	5.98e-09	BUB1B,CCNB1,CCNE2,DRAM1,MAD2L1,MCM10,MCM2,PLK1,PRC1,RAD54B,SEL1L,TMEM97,TOP2A	162 (7)
homocysteine		chemical - endogenous mammalian	Activated	2.495	9.52e-08	Ccl2,CCL2,CDKN1A,CLDN5,CXCL10,CXCL12,GADD45A,HSPA5,MMP13,Saa3,SOCS3,TIMP1,XBP1	194 (18)
cholesterol		chemical - endogenous mammalian	Activated	2.489	4.51e-12	ACTA2,APOE,C15orf48,Ccl2,CCL2,Ccl7,CCR5,CES1,CXCL10,CXCL2,CYP27A1,EPHX1,FCGR2B,H2-Eb1,HSP90B1,HSPA5,IL10,IL1RN,LYZ,MMP14,PSAT1,Saa3,SLC1A3,SOCS3,TIMP1,TNF,XBP1	204 (18)
PTGS2	0.097	enzyme	Activated	2.489	3.51e-06	Abcb1b,AQP1,Ccl2,CCL2,CCL3L3,CCL4,CD163,CDKN1A,CXCL10,CXCL12,IGF1,IGFBP3,IL10,MMP14,PPA1,TNF	243 (20)
F2RL1		g-protein coupled receptor	Activated	2.452	2.03e-06	ACTA2,CCL2,FPR2,GBP2,GBP4,GBP6,IFNG,IL10,TNF,TXNIP	195 (21)
2-amino-1-methyl-6-phenylimidazo-4-5-b-pyridine		chemical toxicant	Activated	2.449	0.000817	HSP90AA1,HSPA5,HSPD1,HSPE1,HSPH1,PSMB1
Akt		group	Activated	2.43	5.07e-09	ACTA2,BCL2L11,BIRC5,Ccl2,CCL2,CCND2,CD274,CDKN1A,CEBPB,CXCL10,CXCL12,GSTK1,HK2,HPGD,IFNG,IGF1,IGF2,IL10,IL7R,MMP14,NFATC1,RRM2,SOCS3,SOD2,TNF,XBP1	205 (18)
PPIF	0.348	enzyme	Activated	2.429	6.45e-07	Ccl2,CCL2,CCL4,Ccl7,CCR5,CXCL10,CXCL12,CXCL2,Cxcl9,MCM6,MGP,TIPIN,TNF	109 (7)
IL6	0.151	cytokine	Activated	2.426	1.02e-32	ABCC3,ADGRE5,ADORA2B,APOE,BATF,BCL2L11,BIRC5,BUB1B,Ccl2,CCL2,CCL3L3,CCL4,CCNB1,CCR3,CCR5,CD163,CD74,CD79A,CD82,CD86,CDC20,CDC45,CDK1,CDKN1A,CEBPB,CES1,CIITA,CLEC4E,CST3,CXCL10,CXCL2,Cxcl9,FCER2,FCGR1A,FCGRT,FPR2,GADD45A,GBP2,GLRX,HFE,H2-DMa,H2-Aa,H2-Eb1,HP,HPGD,HSPA5,IFIT2,IFNG,IGF1,IGF2,IGFBP3,IGFBP4,IGFBP5,IGFBP6,IL10,IL1RN,IL7R,IRF4,ITGB5,KIF11,KIF2C,LGALS1,LTF,LYZ,MAD2L1,MMP13,MMP3,PCLAF,PPP1…	210 (14)
STAT2	0.715	transcription regulator	Activated	2.419	3.11e-10	Ccl2,CD86,CIITA,CXCL10,IFIT2,IFNG,IL10,IRF7,ISG15,OAS1,OAS2,TNF,USP18	135 (14)
IL-1R		group	Activated	2.418	3.44e-05	CXCL2,IFNG,MMP13,MMP14,MMP3,TNF	202 (19)
LEP		growth factor	Activated	2.416	1.44e-09	ABCC3,ACTA2,ANGPTL4,BIRC5,CA3,Ccl2,CCL2,CCL3L3,CDKN1A,CEBPB,CFD,COL4A1,CXCL10,GADD45A,GSTA3,HSPA5,IFNG,IGF1,IGFBP3,IL10,IL1RN,Irgm1,MBP,MMP13,MMP14,MMP3,PLIN2,Saa3,SELENOP,SOCS3,SOD2,TG,Tgtp1/Tgtp2,TIMP1,TNF	216 (24)
CGAS	0.116	enzyme	Activated	2.412	9.45e-07	CXCL10,IFIT2,IRF7,ISG15,OAS1,USP18	92 (7)
titanium dioxide		chemical drug	Activated	2.412	5.4e-05	CDKN1A,Cdkn1c,H2-Oa,IFNG,IGF1,TNF	200 (10)
AIMP1	0.319	cytokine	Activated	2.407	9.45e-07	CCL2,CCL4,CXCL2,IFNG,IL10,TNF	201 (20)
cuprizone		chemical toxicant	Activated	2.401	1.34e-10	Ccl2,CCL3L3,CCL4,Ccl7,CXCL10,IGF1,MBP,SOCS3,TNF
JAK2		kinase	Activated	2.401	6.88e-08	BCL2L11,Ccl2,CCL2,CCND2,CDKN1A,CXCL10,F10,FCGR2B,Fhod1,GBP2,KLK8,Saa3,SLAMF9,SLC1A3,SOCS3,TNF	193 (22)
LTF	-2.22	peptidase	Activated	2.4	2.45e-06	Ccl2,CCL3L3,CD86,CDKN1A,IL10,MMP13,TNF	175 (18)
HSPD1	1.415	enzyme	Activated	2.396	2.1e-05	Ccl2,CXCL2,IFNG,IL10,SOCS3,TNF	199 (20)
Jnk		group	Activated	2.39	1.01e-10	ACTA2,BCL2L11,BIRC5,BTG1,Ccl2,CCL2,CCL4,CD55,CD86,CXCL12,GADD45A,GDF15,GJA1,HSPA5,IFNG,IGF1,IL10,MMP13,MMP14,MMP3,MRC1,SOCS3,SOD2,TIMP1,TNF	216 (17)
IL15	-0.225	cytokine	Activated	2.386	1.28e-11	BCL2L11,BTG1,Ccl2,CCL2,CCL4,CCND2,CD274,CD55,CD74,CD86,CDKN1A,CXCL10,CXCL12,CXCL2,FCGR3A/FCGR3B,GZMK,HCST,HK2,HSPE1,IFNG,IL10,IL7R,ITGB5,KLF2,LSP1,OGN,PA2G4,PDIA4,PFKP,PIK3R1,SOCS2,TFDP2,TIMP1,TNF,TNNI2,TOP2A,UPP1,XBP1	221 (20)
TLR5		transmembrane receptor	Activated	2.385	3.03e-05	Ccl2,CCL4,CD86,CXCL2,IL10,IL33,TNF	180 (18)
Ccl2	1.838	cytokine	Activated	2.375	8.93e-08	Ccl2,CCL3L3,CCL4,Ccl7,CFD,CXCL10,CXCL2,IFNG,IGF1,IL10,TNF	144 (17)
MAP3K8	0.574	kinase	Activated	2.374	3.01e-12	APOE,Apol7e (includes others),Ccl2,CCL4,CCR5,CIITA,CXCL2,HP,IFNG,IFNGR1,IL10,IL4I1,MAD2L1,MARCO,MMP3,RCSD1,RHOF,SBK1,SNN,SOCS3,TNF,TSPAN33,TXNIP	198 (15)
IFNA4		cytokine	Activated	2.369	2.1e-05	CXCL10,IFIT2,IFNG,ISG15,OASL,USP18	182 (21)
stallimycin		biologic drug	Activated	2.343	1.64e-06	CXCL10,IFIT2,IFNG,IL7R,IRF4,IRF7,ISG15,OAS1,TNF	128 (11)
CXCL2	1.878	cytokine	Activated	2.34	1.48e-06	Ccl2,CCL3L3,CCL4,CXCL10,CXCL2,TNF	176 (18)
IKBKB	-0.208	kinase	Activated	2.339	2.42e-19	Ccl2,CCL2,CCL3L3,CCL4,CCNE2,CCR3,CDKN1A,CEBPB,CH25H,CSF1R,CXCL10,CXCL12,CXCL2,Cxcl9,GADD45A,GBP2,GM2A,HK2,IFNG,IGFBP6,IL10,IL1RN,ISG15,ITGB5,LTB,MBP,MGP,MMP13,MMP3,OGN,PLD3,PLK1,POU2AF1,Saa3,SOCS2,SOCS3,SOD2,TIMP2,TMEM176B,TNF	180 (13)
CD40	-0.422	transmembrane receptor	Activated	2.337	8.92e-17	BCL2L11,BIRC5,CALR,Ccl2,CCL2,CCL4,CCND2,CD86,CDKN1A,CNR2,CTLA4,CXCL10,CXCL12,Cxcl9,EDEM1,FCER2,FCGR2B,H2-Aa1,HSP90B1,HSPA5,IFNG,IL10,IL1RN,IL4I1,IRF4,KLF9,Ly6a (includes others),MMP14,MMP3,NFATC1,POU2AF1,TNF,XBP1	219 (22)
MAP3K7		kinase	Activated	2.337	5.96e-10	Ccl2,Ccl7,CH25H,CXCL10,CXCL2,GBP2,IFIT2,IRF7,ITGB5,MMP13,MMP3,OAS2,OASL,Saa3,TNF	156 (16)
trovafloxacin		chemical drug	Activated	2.333	4.51e-05	ADRB2,CDKN1A,CXCL2,DNAJB2,Igtp,MMP13,SOCS2,SOCS3,SOD2	207 (12)
DOCK8		other	Activated	2.333	5.07e-05	CCL4,CCND2,CXCL10,Cxcl9,IFIT2,IRF7,ISG15,TNF,TSC22D1	94 (6)
AREG		growth factor	Activated	2.333	0.000337	BIRC5,CCNB1,CDC20,CDC45,IFIT2,PLK1,PRC1,RRM2,TOP2A	234 (12)
FOXM1	0.626	transcription regulator	Activated	2.324	2.11e-06	BIRC5,BUB1B,CCNB1,CCND2,CCNE2,CDC20,CDCA2,CDK1,CDKN1A,CXCL12,IGF1,PLK1,PRC1,TOP2A	273 (25)
MOG		other	Activated	2.318	2.05e-13	Ccl2,CCL3L3,Ccl7,CCR5,CD274,CD86,CIITA,CTLA4,CXCL10,CXCL2,Cxcl9,IFNG,IGF1,IL10,MMP3,TNF	216 (15)
CEBPB	1.243	transcription regulator	Activated	2.309	1.47e-15	Abcb1b,ACTA2,Akr1b7,Ccl2,CCL2,CCL3L3,CCL4,CCND2,CCR5,CDC45,CDKN1A,CEBPB,CFD,CIRBP,CLEC4E,CSF1R,CXCL2,FHL1,GADD45A,HMGA1,HP,HSP90AA1,HSPD1,HSPE1,IFNG,IGF1,IGFBP3,IGFBP4,IL10,IL1RN,MBP,MGP,MMP13,MMP3,PPP1R15A,PRG2,Saa3,SOCS3,TF,TMEM176B,TNF,TOP1,UPP1	217 (20)
Fcer1		complex	Activated	2.292	2.22e-10	Ccl2,CCL2,CCL3L3,CCL4,Ccl7,FCGR2B,IFIT2,IFNG,IL10,IL1RN,IL33,MRC1,NFATC1,TNF	200 (19)
ERK1/2		group	Activated	2.289	7.88e-11	Abcb1b,BCL2L11,CALR,Ccl2,CCL2,CCL3L3,CCL4,CCND2,CD86,CDK1,CDKN1A,CEBPB,CXCL10,CXCL12,DUSP4,GJA1,HK2,HMGA1,HPGD,HSPA5,IFNG,IGFBP3,IL10,MMP13,MMP3,Saa3,SOCS3,TIMP1,TIMP2,TNF	231 (17)
IL5		cytokine	Activated	2.257	2.51e-14	BNIP3L,CCL2,CCND2,CCR3,CCR5,CD55,CD79A,CDKN1A,CIITA,CRELD2,FCGR2B,GADD45A,GBP2,GBP4,GBP7,Hbb-b2,HSP90B1,HSPA5,HSPH1,IFNG,IRF7,ITGAD,LTB,MAPK6,MTDH,PFKP,PSAT1,Serpina3g (includes others),SOCS2,TMEM97,TNF,UCK2,UPP1,XBP1	195 (23)
ERN1	0.115	kinase	Activated	2.251	2.33e-06	Ccl2,CEBPB,CXCL2,DNAJC3,EDEM1,FKBP11,HSP90B1,HSPA5,OAS2,PLIN2,SEC61A1,SEL1L,TNF,XBP1	243 (20)
EGR1	0.476	transcription regulator	Activated	2.245	2.13e-10	Abcb1b,ACTA2,BCL2L11,Ccl2,CCL2,CCL3L3,CCL4,Ccl7,CCND2,CDC20,CDKN1A,Cdkn1c,CXCL2,DUSP4,GADD45A,GDF15,HPGD,IGF2,LYZ,MMP14,SOD2,TIMP1,TNF	255 (19)
hyaluronic acid		chemical - endogenous mammalian	Activated	2.241	2.02e-08	BIRC5,Ccl2,CCL3L3,CCL4,CD86,CSF1R,CXCL10,CXCL2,Cxcl9,IL10,MMP13,MMP3,SOCS3,TIMP1,TIMP2,TNF	185 (17)
2,4-dinitrofluorobenzene		chemical toxicant	Activated	2.233	8.79e-08	Ccl2,CXCL10,CXCL2,Cxcl9,IFNG,IL10,TNF	223 (15)
Tnf (family)		group	Activated	2.228	2.85e-09	ABCC3,BIRC5,Ccl2,CCL2,CCL4,CCR5,CD163,CD86,CIRBP,CXCL10,CXCL12,ESM1,GJA1,IFNG,IGF1,IL33,MMP13,Saa3,SOCS3	166 (15)
P38 MAPK		group	Activated	2.227	1.03e-13	ANK1,BATF2,BIRC5,BNIP3L,Ccl2,CCL2,CCL3L3,CCND2,CD1D,CD55,CD82,CD86,CDKN1A,CEBPB,CLDN5,CXCL10,CXCL12,CXCL2,CYP4F3,FCER2,GJA1,HBP1,HP,HSPA5,IFNG,IGFBP5,IL10,IL1RN,IRF7,MMP13,MMP3,NFATC1,SOCS3,Tgtp1/Tgtp2,TIMP1,TIMP2,TNF,TOP2A	191 (18)
IL1		group	Activated	2.227	7.31e-09	ADRB2,APOE,CBR3,Ccl2,CCL2,CCL4,CD55,CDKN1A,CSF1R,CXCL10,CYP27A1,GJA1,HP,IFNG,IGF1,IL10,IL1RN,IL33,IRF4,KYNU,LYZ,MMP13,MMP3,Saa3,SOCS3,SOD2,TG,TIMP1,TNF	187 (14)
MAP2K6	-0.279	kinase	Activated	2.226	1.77e-06	ACTA2,CCL2,CD86,CDKN1A,CXCL10,IFIT2,IFNG,ISG15,MMP13,MMP3,SLC1A3	179 (19)
MAPK14	-0.598	kinase	Activated	2.219	6.89e-12	ACTA2,CALR,Ccl2,CCL2,Ccl7,CCNB1,CD86,CXCL10,Cxcl9,GADD45A,GJA1,Hbb-b1,IFNG,IGF2,IL10,MMP13,MMP3,NFATC1,SOCS3,SOD2,TAGLN,TIMP1,TIMP2,TNF,TOP2A	189 (19)
ALB		transporter	Activated	2.219	9.69e-05	ACTA2,Ccl2,CCL2,CDKN1A,HSPA5,TNF,XBP1	216 (22)
MIF	0.672	cytokine	Activated	2.217	2.96e-08	ACTA2,Ccl2,CCL2,CCL3L3,CCL4,CCR5,CEBPB,CXCL2,IFNG,IL10,IL7R,MMP13,MMP3,RAMP2,TIMP1,TNF	191 (20)
IFIH1	0.179	enzyme	Activated	2.217	6.56e-07	CXCL10,CXCL2,IRF7,ISG15,Ly6a (includes others),OAS1,OAS2,TNF	136 (16)
FZD9		g-protein coupled receptor	Activated	2.216	4.48e-05	Ccl2,CXCL10,IRF7,ISG15,Oasl2
RPTOR		other	Activated	2.216	0.000673	CD86,CTLA4,HK2,IL10,TNF	254 (21)
IL17a dimer		complex	Activated	2.215	0.000216	CCL2,CCL4,IFNG,IL10,TNF	135 (7)
Lymphotoxin		complex	Activated	2.213	6.58e-06	CCL2,CXCL10,MMP3,POU2AF1,TIMD4,TNF	140 (13)
MAP2K7	-0.223	kinase	Activated	2.213	1.05e-05	CDKN1A,CSTA,CXCL10,FCGRT,GJA1,HSPA5,LSP1,MMP3,TNF	247 (22)
advanced glycation end-products		chemical - endogenous mammalian	Activated	2.213	8.33e-05	CCL2,CDKN1A,CLDN5,CXCL12,GJA1,KLF2,TNF	210 (20)
CXCL3	0.231	cytokine	Activated	2.211	6.08e-05	Ccl2,CCL3L3,CCL4,CXCL10,TNF	167 (17)
zymosan		chemical - endogenous non-mammalian	Activated	2.204	1.32e-07	Ccl2,CCL3L3,CCL4,CD86,Crip2,CST3,CXCL2,FPR2,IL10,SOCS3,TNF	141 (15)
Pam3-Cys		chemical toxicant	Activated	2.202	1.22e-08	CCL2,CD163,CD86,CXCL10,CXCL2,IFNG,IL10,IL1RN,POU2AF1,SOD2,TNF	152 (15)
PLCE1		enzyme	Activated	2.2	1.54e-05	Ccl2,CCL2,CXCL2,IFNG,TNF	196 (19)
C1QA	-1.029	peptidase	Activated	2.2	0.000106	Ccl2,CD163,CD274,IFNG,TNF	212 (15)
ICAM1	0.153	transmembrane receptor	Activated	2.195	1.11e-05	ACTA2,CCL3L3,CCL4,CD86,COL4A1,CXCL2,IFNG,TNF	234 (20)
NAMPT	0.808	cytokine	Activated	2.189	0.000267	CXCL10,CXCL2,MMP3,SOCS2,TNF	171 (19)
CCL19	-0.848	cytokine	Activated	2.183	1.54e-05	CXCL10,Cxcl9,IFNG,IL10,TNF	233 (18)
Klrk1	-0.306	transmembrane receptor	Activated	2.181	1.87e-07	CCL3L3,CCL4,IFNG,IL10,TNF	207 (19)
MAP2K3	0.225	kinase	Activated	2.18	1.15e-06	CDKN1A,CXCL10,IFNG,IL10,ISG15,MMP13,MMP3,NFATC1,PPA1,SLC1A3,TNF	256 (22)
PIAS1	-0.436	transcription regulator	Activated	2.176	0.00017	ACTA2,CDK1,CDKN1A,GADD45A,KLF2,TAGLN	247 (23)
C5		cytokine	Activated	2.169	8.25e-09	ACTA2,Ccl2,CCL2,CCL3L3,CCL4,CD55,CXCL10,CXCL2,FCGR1A,FCGR2B,GDF15,HSPA5,IFNG,IL10,MMP3,PPP1R15A,TNF	181 (20)
PGF		growth factor	Activated	2.168	0.000276	ANGPTL4,BIRC5,CCL2,CCL4,CDK1,TNF	248 (24)
IL33	1.102	cytokine	Activated	2.166	1.74e-10	ADORA2B,APOE,Ccl2,CCL2,CCL3L3,Ccl7,CD86,CLEC4E,CXCL10,CXCL2,IFNG,IL10,NFATC1,PLIN2,PRG2,TIMP1,TNF	186 (18)
carbon tetrachloride		chemical toxicant	Activated	2.162	4.54e-13	ACTA2,APOE,CA3,Ccl2,CCL3L3,CCL4,CCR5,CDKN1A,CELA1,CNR2,CXCL10,GADD45A,GDF15,GSTK1,HSP90AA1,HSPD1,IFNG,IGF1,IGFBP5,IGFBP6,MMP13,PPP1R15A,PRNP,SOD2,TF,TIMP1,TIMP2,TNF	256 (20)
CLEC7A	0.855	transmembrane receptor	Activated	2.158	0.000327	CCL2,CXCL2,IL10,IL33,TNF	156 (17)
IL17F		cytokine	Activated	2.157	2.76e-07	CCL2,CXCL10,CXCL2,Cxcl9,IFNG,IGF1,MMP13,MMP3	200 (20)
chitin		chemical - endogenous non-mammalian	Activated	2.149	0.000106	Ccl2,CD274,IL10,IL33,TNF
stearic acid		chemical - endogenous mammalian	Activated	2.149	0.000267	BCL2L11,CCL3L3,PLIN2,SNCA,TNF	197 (11)
CXCL12	-3.167	cytokine	Activated	2.139	2.94e-05	ACTA2,AXL,CCL2,CD82,CXCL10,CXCL12,IFNG,Ly6a (includes others),MMP13,MMP14,MMP3,SOCS2,SOCS3,TF,TIMP1,TNF	194 (19)
MUC1		other	Activated	2.138	2.03e-06	CCND2,CD1D,CD86,IL10,MMP13,MRC1,OASL,SOD2,TNF,TOP1	198 (18)
conjugated linoleic acid		chemical drug	Activated	2.137	2.89e-07	ANGPTL4,CCR5,FCGR2B,GDF15,IL10,IL1RN,NFATC1,SOCS3,TNF	172 (15)
SMAD3		transcription regulator	Activated	2.134	1.01e-09	ACTA2,ARID3A,BCL2L11,Ccl2,CCL2,CCL3L3,CCL4,CCND2,CD79A,CDKN1A,CIITA,CXCL10,DUSP4,FPR2,HP,IFNG,ITGB5,LGALS9B,Ly6a (includes others),MMP13,PTP4A3,TAGLN,TF,TIMP1,TNF	177 (17)
S100A8	-0.081	other	Activated	2.13	5.26e-10	Ccl2,CCL2,Ccl7,CCNE2,CD274,Cdkn1c,CTLA4,CXCL10,CXCL2,Cxcl9,DDIT4,IGF1,IL10,IL33,ISG15,MMP13,MMP14,MMP3,Saa3,TNF,TXNIP,USP18	184 (12)
RELA	-0.295	transcription regulator	Activated	2.129	8.1e-11	Abcb1b,ACTA2,APOE,BACH2,BCL2L11,BIRC5,BNIP3L,CAMP,Ccl2,CCL2,CD274,CDKN1A,CEBPB,CIITA,CXCL10,CXCL2,FCGRT,GDF15,IFNG,IGF1,IL10,IL1RN,IL7R,IRF4,IRF7,ISG15,LTB,MMP3,NFATC1,OAS2,PLK1,POU2AF1,Saa3,Serpina3g (includes others),SOD2,TNF	226 (17)
JUN	0.311	transcription regulator	Activated	2.119	5.28e-11	Abcb1b,APOE,AXL,BCL2L11,BTG1,CA3,CAMP,Ccl2,CCL2,CCND2,CD274,CDC20,CDK1,CDKN1A,Crip2,CSF1R,CSTA,CXCL10,EIF4A1,GAS6,GJA1,HMGA1,HPGD,IFNG,IGFBP3,IGFBP4,IL10,IL7R,ITGAD,MBP,MMP13,MMP3,NFATC1,SOCS3,SOD2,TF,TIMP1,TNF	266 (21)
CCL5	-0.648	cytokine	Activated	2.119	4.81e-09	ADGRE5,Ccl2,CCL2,CCL3L3,CCL4,CCR3,CCR5,CD163,CXCL2,EMP1,HMGA1,IFNG,TNF,TUBB4B	185 (19)
SYK	0.055	kinase	Activated	2.118	1.34e-08	BCL2L11,CCL2,CCL4,CXCL10,Cxcl9,FCMR,GADD45A,IL10,KLF2,OAS1,RCSD1,TNF,TSC22D1,TSC22D3	181 (21)
HGF	0.122	growth factor	Activated	2.117	2.72e-15	ACTA2,ANGPTL4,AURKA,BIRC5,BUB1B,Ccl2,CCL2,CCL4,CCNE2,CCNG1,CDC20,CDC45,CDK1,CDKN1A,COL4A1,CXCL2,DBF4,DUSP4,EMP1,ESM1,FAM3C,FPR2,HK2,IFNG,IGF1,IGFBP3,IGFBP4,IL10,IL27RA,ISG15,KIF11,KIF15,KIF2C,MAD2L1,MCM2,MMP13,MMP14,NFATC1,PLK1,PLPP3,PRC1,PSMC3IP,SOCS2,SOCS3,TIMP1,TMEM97,TNF	261 (21)
RIPK2	0.111	kinase	Activated	2.115	1.15e-06	Ccl2,CD86,CLEC4E,CXCL10,CXCL2,IFNG,IL33,RASGRP1,SLC2A6,SOD2,TNF	165 (17)
TRAF3IP2	-0.185	other	Activated	2.105	4.64e-07	CAMP,Ccl2,Ccl7,CXCL10,CXCL2,IFNG,ISG15,MMP3,Saa3	158 (16)
FBXO32	-0.47	enzyme	Activated	2.095	1.85e-08	BCL2L11,BHLHA15,CADM1,CALR,CCND2,CXCL2,DNAJC3,GADD45A,HSPA5,MMP3,NANS,PTGIS,SOD2,XBP1
enterotoxin B		biologic drug	Activated	2.09	1.69e-15	ALAS2,BNIP3L,Ccl2,CCL2,CCL3L3,CCL4,Ccl7,CDR2,CTLA4,CXCL10,CXCL12,CXCL2,Cxcl9,GPNMB,IFNG,IL10,IL33,SLC25A37,SNCA,TNF	220 (13)
Salmonella enterica serotype abortus equi lipopolysaccharide		chemical toxicant	Activated	2.082	2.57e-07	ADAMDEC1,ADORA2B,ADRB2,Ccl2,CCL3L3,CCL4,CD274,CDK1,CXCL2,GADD45A,IFIT2,IL10,IL7R,ISG15,OASL,SLC1A3,SOCS3,TNF	229 (19)
HRAS	0.389	enzyme	Activated	2.05	7.94e-12	ADGRE5,AURKA,BCL2L11,BIRC5,Ccl2,CCNB1,CCND2,CCNG1,CDK1,CDKN1A,CEBPB,COL4A1,Crip2,CSTA,CXCL10,CXCL12,EPHX1,FAM213A,FHL1,GAS6,GJA1,HSP90AA1,IFNG,IGF2,IGFBP4,IGFBP5,IL7R,ITGB5,LSP1,LYZ,MMP13,MMP14,MMP3,NOP58,PLK1,PRNP,RRM2,Serpina3g (includes others),SMARCA2,SOCS2,SOCS3,TAGLN,TG,TNF,TOP2A,TSC22D1	262 (20)
CCR5	1.176	g-protein coupled receptor	Activated	2.047	3.57e-08	Ccl2,CCL3L3,CCL4,CCR5,CXCL10,CXCL12,CXCL2,IFNG,IL10,TNF	197 (20)
1,2-dithiol-3-thione		chemical reagent	Activated	2.044	2.73e-07	ABCC3,ALAS2,CELA1,DNAJC3,EPHX1,F10,FKBP11,GSTA3,GSTM5,HM13,HSP90AA1,HSP90B1,PDIA4,PSAT1,PSMB1,RARS,SEC61A1,SOD2,STIP1,XBP1	107 (7)
Notch		group	Activated	2.043	0.000644	ACTA2,BIRC5,CDKN1A,IFNG,IL10,NFATC1,TAGLN,TNF	238 (18)
SAA		group	Activated	2.038	1.74e-07	BCL2L11,Ccl2,CCL2,IL10,IL1RN,IL33,IRF4,MMP13,MRC1	171 (19)
ionomycin		chemical reagent	Activated	2.032	1.58e-06	ANKH,ATP2A3,CCND2,CTLA4,CXCL10,DNAJC3,FCGR1A,GBP4,HSPA5,IFNG,IL10,IL4I1,IRF4,NFATC1,POU2AF1,SOCS2,TNF	185 (20)
lysophosphatidic acid		chemical - other	Activated	2.027	0.000433	ACTA2,Ccl2,CCL2,CCL4,CXCL10,CXCL2,TAGLN,TF,TNF	176 (19)
Pam3-Cys-Ser-Lys4		chemical reagent	Activated	2.023	1.17e-09	ADGRE5,CCL2,CCL3L3,CCL4,CD274,CD55,CD86,CXCL2,FCGR2B,H2-Eb1,IFNG,IL10,LTB,MMP3,SLC40A1,Tgtp1/Tgtp2,TNF,Wfdc17	178 (16)
SAA1		transporter	Activated	2.008	1.03e-07	Ccl2,CCL3L3,CCL4,CXCL10,IL10,IL1RN,MRC1,TNF	180 (17)
hydrogen peroxide		chemical - endogenous mammalian	Activated	2.002	1.2e-11	Abcb1b,ACTA2,AURKA,BCL2L11,BIRC5,BUB1B,Ccl2,CCL2,CCL3L3,CCL4,CCNB1,CCR5,CD55,CD86,CDK1,CDKN1A,CFD,CST3,DDIT4,DUSP4,GADD45A,GDF15,GLRX,HMGCS2,HSPA5,IFIT2,IFNG,IL10,KLF2,MCM2,MMP13,MMP3,PDIA4,RSL1D1,SELENOP,SOD2,TAGLN,TGFBR3,TNF,TXNIP,XBP1	213 (21)
blinatumomab		biologic drug	Activated	2	5.43e-06	CCL2,CCL4,IFNG,IL10	46 (5)
TNNI3		transporter	Activated	2	0.000108	Ccl2,CCL3L3,CCL4,CCR5
phospholipid		chemical - endogenous mammalian	Activated	2	0.000108	Ccl2,CCL3L3,CCL4,CXCL10	176 (19)
Angiotensin II receptor type 1		group	Activated	2	0.000693	CCL2,CCL3L3,CXCL10,TIMP1	147 (13)
TNK1		kinase	Activated	2	0.000693	IFIT2,IL10,IRF7,OAS2	127 (11)
BNIP3L	-1.591	other	Inhibited	-2	2.05e-13	ALAS2,ANK1,AURKA,Ccl2,CCNE2,CD79B,CST3,GADD45A,KIF11,LTB,RAD54L,RRM2,SGO1,TFDP2,TIMP2,TOP2A
RDH8		enzyme	Inhibited	-2	5.43e-06	CCL3L3,CCL4,CXCL10,IFNG
UDP-D-glucose		chemical - endogenous mammalian	Inhibited	-2	5.43e-06	CALR,HSP90B1,HSPA5,PDIA4
tocilizumab		biologic drug	Inhibited	-2	2.43e-05	CCL2,CCL4,IFNG,IL10	139 (12)
edaravone		chemical drug	Inhibited	-2	7.02e-05	Ccl2,CCL2,HSPA5,TNF	234 (22)
ABCA4		transporter	Inhibited	-2	0.000108	CCL3L3,CCL4,CXCL10,IFNG	131 (8)
BET		group	Inhibited	-2	0.000159	ALAS2,DMTN,Hbb-b1,SLC4A1
Sod		group	Inhibited	-2	0.000413	Abcb1b,Ccl2,CCL3L3,CCL4	249 (21)
RXRB	-0.538	ligand-dependent nuclear receptor	Inhibited	-2	0.000638	CXCL10,IFNG,IL10,LYZ,MBP,TNF	181 (16)
PCSK1		peptidase	Inhibited	-2	0.000693	IFNG,IGF1,IL10,TNF	242 (23)
imipramine blue		chemical drug	Inhibited	-2.015	1.37e-05	AURKA,CCNB1,CCNE2,CENPK,GADD45A,PLK1,SOD2	125 (7)
2-aminopurine		chemical reagent	Inhibited	-2.037	9.74e-07	CXCL10,IFIT2,IFNG,IGF1,ISG15,OAS1,TNF	264 (23)
apigenin		chemical - endogenous non-mammalian	Inhibited	-2.041	1.8e-05	Ccl2,CCL2,CCL3L3,CCL4,CCND2,CDKN1A,IL10,SOD2,TAGLN,TNF	168 (16)
IL1RN	1.511	cytokine	Inhibited	-2.042	2.96e-09	ACTA2,CCL2,CIITA,CXCL10,H2-Aa1,IFNG,IGF1,IGFBP4,IGFBP5,IL10,IRF7,OAS1,OAS2,OASL,SLC15A3,TIMP1,TNF,USP18	210 (18)
miR-155-5p (miRNAs w/seed UAAUGCU)		mature microrna	Inhibited	-2.045	0.000212	BCL2L11,Ccl2,CCL4,CEBPB,CHAF1A,CSF1R,CTLA4,CXCL2,FCER2,IFNG,PIK3R1,POLE3,TNF	167 (17)
GW3965		chemical reagent	Inhibited	-2.047	2.04e-06	Apoc1,APOE,Ccl2,CCL4,Ccl7,CD86,CXCL10,IL1RN,PLIN2,SOCS3,TNF	173 (16)
LYN		kinase	Inhibited	-2.049	7.27e-07	BCL2L11,BIRC5,Ccl2,CCL3L3,CCL4,Ccl7,CD86,CDKN1A,FCGR2B,IFNG,SOCS3,TNF	182 (20)
dimethyl sulfoxide		chemical drug	Inhibited	-2.08	1.21e-07	Abcb1b,ALAS2,BIRC5,CA3,CALR,CCND2,CEBPB,CNR2,EMP3,FECH,Hbb-b1,Hbb-b2,MMP13,RAMP1,TNF,TRIM10	197 (17)
Sn50 peptide		chemical toxicant	Inhibited	-2.104	3.24e-07	APOE,BIRC5,Ccl2,CXCL10,CXCL2,GJA1,IFNG,KCNC4,MTDH,SLC1A3,TNF	209 (17)
vitamin D		chemical drug	Inhibited	-2.121	8.1e-09	BIRC5,CAMP,CCL2,CCL3L3,CDK1,CDKN1A,IFNG,IL10,IRF4,MGP,TNF,TYMS	253 (21)
ADAMTS12		peptidase	Inhibited	-2.121	1.45e-07	CLEC4E,CXCL10,IL33,LGALS1,MGP,MMP13,MMP3,TAGLN
Ubiquitin		group	Inhibited	-2.121	3.73e-07	BCL2L11,HSP90AA1,HSP90B1,HSPA5,HSPA9,HSPD1,POU2AF1,TIMP2	175 (13)
BMS-690514		chemical drug	Inhibited	-2.121	1.11e-06	BCL2L11,CCNB1,CDK1,HSP90AA1,HSPE1,HSPH1,MCM10,MCM6
SOX4		transcription regulator	Inhibited	-2.142	2.91e-18	ADGRE5,B3GNT8,BIRC5,BLK,CD1D,CD74,DBNDD2,DUSP4,EMP1,FAM213A,FHL1,Hbb-b1,H2-Aa1,IGF1,IGF2,IGFBP4,KLK8,KYNU,LHFPL6,Ly6a (includes others),LY6D,LYZ,MBP,NAV1,NREP,NUAK1,RNASE4,SLC2A6,SNN,SORT1,TMEM176B,VOPP1	144 (7)
PPARD		ligand-dependent nuclear receptor	Inhibited	-2.154	4.64e-08	ACTA2,ALDH2,ANGPTL4,APOE,BIRC5,C1QA,Ccl2,CCL3L3,CCND2,CDK1,Cdkn1c,CEBPB,CYB561A3,GAS6,HMGCS2,IFNG,IL10,Irgm1,MYCL,PLIN2,TNF	248 (22)
VitaminD3-VDR-RXR		complex	Inhibited	-2.158	1.56e-05	CAMP,CDKN1A,CXCL10,GADD45A,IFNG,IGFBP3,IGFBP5,IGFBP6
SOCS3	1.611	phosphatase	Inhibited	-2.165	1.58e-08	Ccl2,CD86,CDKN1A,CTLA4,CXCL10,FCGR1A,IFIT2,IFNG,IL10,IL1RN,OAS1,OAS2,SOCS3,TNF	218 (16)
prednisolone		chemical drug	Inhibited	-2.165	2.85e-07	APOE,BTG1,Ccl2,CCL2,CD163,CXCL10,DRAM1,GM2A,HSP90AA1,IFNG,IGF1,IL10,Irgm1,KLF9,PFKP,PRNP,SNCA,SOD2,TNF,TSC22D3,TXNIP	229 (22)
ABCG1	-0.604	transporter	Inhibited	-2.165	0.000924	CCL3L3,CH25H,IFNG,IL10,TNF	204 (20)
miR-92a-3p (and other miRNAs w/seed AUUGCAC)		mature microrna	Inhibited	-2.174	0.000568	BCL2L11,CCND2,CCNE2,CDKN1A,TNF	123 (9)
GHR	-0.26	transmembrane receptor	Inhibited	-2.183	7.12e-05	CDKN1A,IGF1,IGFBP3,IGFBP4,SOCS2,SOCS3,TNF	251 (21)
Ciap		group	Inhibited	-2.186	2.1e-05	Ccl2,CCL3L3,CCL4,CXCL2,IL10,TNF	214 (13)
piperine		chemical drug	Inhibited	-2.191	4.48e-05	ABCC3,MMP13,MMP14,MMP3,TNF	195 (17)
SIGIRR	-0.293	transmembrane receptor	Inhibited	-2.2	3.23e-05	Ccl2,CCL3L3,CXCL2,IL10,TNF	198 (19)
RPSA		translation regulator	Inhibited	-2.2	0.000791	Ccl7,GBP4,Ifi47,ISG15,TNF	188 (7)
C5AR2	-0.064	g-protein coupled receptor	Inhibited	-2.211	1.54e-05	Ccl2,CXCL2,IFNG,IL10,TNF	154 (16)
VSIR		other	Inhibited	-2.213	2.11e-06	Ccl2,CXCL10,Cxcl9,IFNG,TNF	201 (12)
NBEAL2		other	Inhibited	-2.213	1.01e-05	CCL3L3,CCL4,Ccl7,CXCL10,CXCL2
parthenolide		chemical drug	Inhibited	-2.213	0.000119	Ccl2,CCL2,CLDN5,CXCL2,SOD2,TNF	151 (15)
PTPN11	-0.131	phosphatase	Inhibited	-2.215	0.000248	CCNG1,CDKN1A,CSF1R,IFNG,LTF,NFATC1,SOCS3,TNF	194 (21)
NTN1		other	Inhibited	-2.216	0.000136	Ccl2,CXCL2,IFNG,IL10,TNF	192 (24)
LGALS3BP	0.596	transmembrane receptor	Inhibited	-2.229	2.11e-06	IFNG,MMP13,MMP14,MMP3,TNF	169 (7)
PPT1	-0.686	enzyme	Inhibited	-2.236	4.89e-07	Ccl2,CCL4,CXCL10,IFNG,TNF	130 (7)
RARRES2	-0.334	transmembrane receptor	Inhibited	-2.236	8.09e-05	Ccl2,CCND2,CD55,CXCL2,TNF	205 (7)
JAK inhibitor I		chemical - kinase inhibitor	Inhibited	-2.236	0.000327	CCND2,CXCL10,CXCL2,IFNG,TIMP1	179 (17)
17-alpha-ethinylestradiol		chemical drug	Inhibited	-2.272	1.58e-08	Abcb1b,ABCC3,ADGRE5,APOE,BCAT1,Ccl2,CCL3L3,CCR3,CCR5,CD74,CDK1,CSF1R,CXCL10,IGF1,MARCO,MRC1,SLC40A1,TNF	285 (21)
NR1H3	0.49	ligand-dependent nuclear receptor	Inhibited	-2.321	0.00031	ACTA2,ADRB2,Apoc1,APOE,Ccl2,CCL4,Ccl7,CXCL10,IL1RN,TNF	185 (16)
prostaglandin E2		chemical - endogenous mammalian	Inhibited	-2.352	1.21e-18	ACTA2,ADORA2B,ANGPTL4,ATP2A3,BCL2L11,BIRC5,BTG1,CAMP,Ccl2,CCL2,CCL3L3,CCL4,CCNB1,CCR5,CD55,CD86,CDKN1A,CEBPB,CTLA4,CXCL10,CXCL12,GJA1,IFNG,IGF1,IGFBP4,IGFBP5,IL10,IL1RN,IL4I1,IL7R,IRF4,MMP13,MMP14,MMP3,MRC1,SOCS2,SOCS3,ST6GALNAC2,TGFBR3,TNF,TSC22D3	239 (16)
daidzein		chemical drug	Inhibited	-2.358	5.02e-07	ABCC3,APOE,CCL2,CD86,DNASE1L3,FCGR2B,FCMR,Fcna,HCST,H2-Aa,IRF7,PIK3R1,RASGRP1	238 (13)
sorafenib		chemical drug	Inhibited	-2.359	1.74e-07	ACTA2,CCND2,CXCL10,HSPA5,IFIT2,IFNG,OAS1,PPP1R15A,TNF	206 (20)
medroxyprogesterone acetate		chemical drug	Inhibited	-2.38	1.71e-05	BIRC5,Ccl2,CCL2,CCL4,CCNB1,CCR5,CDK1,CXCL10,IFNG,IL10,KIF11,PRC1,TNF	234 (23)
bardoxolone methyl		chemical drug	Inhibited	-2.385	8.16e-05	BIRC5,Ccl2,CCL3L3,CCL4,IL10,TNF	165 (17)
NR1H2	-0.383	ligand-dependent nuclear receptor	Inhibited	-2.396	1.58e-05	APOE,AQP1,Ccl2,CCL4,Ccl7,CXCL10,IFNG,IL1RN,MRC1,Saa3,TNF	185 (17)
glucocorticoid		chemical drug	Inhibited	-2.399	1.61e-07	ADRB2,BCL2L11,CCL2,CD163,CDKN1A,CEBPB,CLDN5,CSF1R,CXCL2,DBP,FCER2,IFNG,IGFBP3,IL10,IL1RN,MMP13,MMP3,OGN,PRNP,SOCS3,TNF,TSC22D3,TXNIP	221 (18)
SP600125		chemical - kinase inhibitor	Inhibited	-2.413	4.54e-13	Abcb1b,APOE,AQP1,BCL2L11,Ccl2,CCL2,CCL4,CCNB1,CD86,CDK1,CDKN1A,CEBPB,CSF1R,CTLA4,CXCL10,CXCL2,DDIT4,GADD45A,IFNG,IL10,ISG15,ITGB5,LGALS9B,MMP13,MMP3,SOCS3,SOD2,TNF	185 (17)
ABCB4	-0.841	transporter	Inhibited	-2.429	9.91e-05	ACTA2,Ccl2,COL4A1,CXCL10,MMP13,TIMP1	59 (3)
metformin		chemical drug	Inhibited	-2.432	3.13e-06	ACTA2,CCL2,CCND2,CEBPB,DDIT4,HSPA5,IFNG,IGF1,IL10,IL1RN,PLIN2,SELENOP,SORT1,TNF,XBP1	220 (20)
epigallocatechin-gallate		chemical drug	Inhibited	-2.471	2.27e-09	AXL,BIRC5,CCL2,CCL3L3,Ccl7,CDKN1A,CEBPB,CLDN5,CXCL10,DAPK2,GADD45A,GBP4,GJA1,Ifi47,IFNG,IL10,ISG15,MMP13,MMP3,NFATC1,PDIA4,PRG2,TIMP1,TNF	195 (19)
LTBR	0.053	transmembrane receptor	Inhibited	-2.534	2.83e-07	ACTA2,Ccl2,CCL21,CD86,COCH,CXCL12,LYZ,POU2AF1,PRNP,TNF	153 (16)
ZFP36	0.5	transcription regulator	Inhibited	-2.588	2.95e-08	CAMP,CCL3L3,CCNE2,CDKN1A,CXCL2,IFNG,IL10,KIF11,LTF,Ngp,PRC1,TMCC2,TNF,TOP2A	237 (16)
calphostin C		chemical - kinase inhibitor	Inhibited	-2.599	3.74e-06	ACTA2,BIRC5,CCL2,CDKN1A,HSP90B1,HSPA5,MMP13,PDIA4,SOD2,TNF	212 (21)
DNMT1	0.608	enzyme	Inhibited	-2.607	0.000121	ASIP,BIRC5,CDK1,CDKN1A,Cdkn1c,Hbb-b1,IFNG,IGF2,IL10	239 (19)
USP18	1.72	peptidase	Inhibited	-2.621	2.02e-09	Ccl2,CCL3L3,CXCL10,IFNG,IRF7,ISG15,NFATC1,OAS1,SOCS3	147 (17)
CD3		complex	Inhibited	-2.625	7.19e-13	BATF,BCL2L11,BIRC5,BTG1,CCL3L3,CCL4,CCND2,CCR5,CD274,CD74,CD86,CDK1,CH25H,CTLA4,CXCL10,GZMK,H2-Aa1,HSP90AA1,HSP90B1,HSPA5,HSPE1,IFNG,IFNGR1,IGF1,IGFBP5,IGFBP6,IL10,IL27RA,IL4I1,IL7R,IRF4,ITGB5,KDELR2,LSP1,Ly6a (includes others),NASP,NFATC1,OGN,PA2G4,PDIA4,PLIN2,PPA1,RARS,SMPDL3B,SOCS2,SOCS3,SRPRB,TFDP2,TNF,TOP2A	250 (20)
6-aminopyrazolopyrimidine derivative compound II		chemical - kinase inhibitor	Inhibited	-2.63	8.46e-09	CCL3L3,IFNG,IL10,IRF7,ISG15,Oasl2,TNF	108 (9)
genistein		chemical drug	Inhibited	-2.643	5.77e-12	ANGPTL4,BIRC5,Ccl2,CCL2,CCNB1,CD74,CD86,CDK1,CDKN1A,CFD,CXCL10,CXCL12,CXCL2,DNASE1L3,FCGR2B,FCMR,Fcna,GDF15,GM2A,HCST,H2-Aa,HPGD,HSPA5,IFIT2,IGF1,IL10,IRF7,LTF,MAN2B1,MMP13,MMP3,PIK3R1,PLK1,RASGRP1,SOD2,SORT1,TNF	175 (17)
mir-21		microrna	Inhibited	-2.664	1.71e-15	ACTA2,CCL2,CCL3L3,CCNB1,CD274,CDKN1A,CXCL10,Cxcl9,DBP,DHX58,FAM3C,FCGR1A,GBP2,GBP5,GBP6,GBP7,Gvin1 (includes others),Ifi47,IFNG,Irgm1,KIF4A,LTB,MARCO,OAS2,PPA1,PRC1,SLC25A37,SOD2,TCF21,Tgtp1/Tgtp2,TMEM97,TNF,TOP2A,UBE2E2	247 (22)
U0126		chemical - kinase inhibitor	Inhibited	-2.665	9.89e-13	ACTA2,ADORA2B,ANGPTL4,AQP1,BCL2L11,BIRC5,CAMP,Ccl2,CCL2,CCL3L3,CCL4,CCND2,CCNE2,CD274,CDKN1A,CEBPB,CIITA,COL4A1,CSF1R,CXCL10,CXCL2,CYP4F3,DBP,DUSP4,EMP1,GDF15,GJA1,HPGD,HSPA5,IFNG,IL10,ITGB5,MMP13,MMP3,NFATC1,NREP,PRELP,SOCS3,TF,TIMP2,TNF,TSC22D1,TSC22D3	211 (16)
pyrrolidine dithiocarbamate		chemical reagent	Inhibited	-2.746	3.75e-07	Ccl2,CCL2,CCR5,CXCL10,CXCL2,Cxcl9,IFNG,IGF1,IL10,IRF7,MMP13,MMP14,SOD2,TNF	191 (17)
diphenyleneiodonium		chemical reagent	Inhibited	-2.795	6.85e-05	Abcb1b,ACTA2,Ccl2,CCL2,CXCL2,MMP13,SOD2,TIMP1	170 (18)
Rb		group	Inhibited	-2.8	3.34e-09	BIRC5,CCL2,CCNE2,CDK1,CDKN1A,MAD2L1,MMP3,Ngp,PA2G4,PLK1,RFC4,SOD2,TOP2A,TYMS	186 (18)
trichostatin A		chemical drug	Inhibited	-2.802	1.14e-12	APOE,BCL2L11,BTG1,CAMP,Ccl2,CCL2,CCND2,CCR3,CD1D,CD79B,CD86,CDK1,CDKN1A,CIITA,COCH,CTPS1,CXCL10,CXCL12,DNASE1L3,GADD45A,GSTA3,Hbb-b1,Hbb-b2,H2-Aa1,HMGCS2,HSPA5,IFNG,IGFBP3,IL10,IRF4,MCM6,MGST3,MMP13,MMP3,MRC1,NFATC1,PLK1,PRG2,PRNP,Serpina3g (includes others),TAGLN,TIMP1,TIMP2,TNF,TOP2A,TXNIP,TYMS,XBP1	257 (21)
RB1	0.226	transcription regulator	Inhibited	-2.807	1.42e-05	BCL2L11,BIRC5,CCNB1,CCNE2,CDCA5,CDK1,CDKN1A,Cdkn1c,CENPK,CHAF1A,IGF1,MCM10,MCM2,MCM6,PCLAF,PLK1,RFC4,RRM2,RSL1D1,SOD2,TFDP1,TMEM97,TNF,TNNI2,TYMS	186 (14)
butyric acid		chemical - endogenous mammalian	Inhibited	-2.829	1.15e-10	ADGRE5,AQP1,ATP2A3,BIRC5,CAMP,CCNB1,CCND2,CCNG1,CCR3,CCR5,CD79B,CD82,CD86,CDC20,CDK1,CDKN1A,COL4A1,EMP3,F10,GADD45A,GBP2,Hbb-b1,Hbb-b2,IGF2,IGFBP3,IL10,ITGB5,MYCL,NDUFAF4,NFATC1,OAS2,SELENOP,SOCS3,TIMP1,TNF,TOP2A,TYMS	281 (19)
Bay 11-7082		chemical - kinase inhibitor	Inhibited	-2.906	2.31e-08	Abcb1b,Ccl2,CCL2,CCL3L3,CCL4,CXCL2,FPR2,GJA1,HSPA5,IL10,SOD2,TNF	228 (18)
calcitriol		chemical drug	Inhibited	-2.912	1.3e-24	ABCC3,BATF,BCAT1,BIRC5,BUB1B,C15orf48,CAMP,CCNB1,CDC20,CDC45,CDCA5,CDK1,CDKN1A,CEBPB,CES1,CFD,CHAF1A,COL4A1,CSF1R,CXCL10,CXCL2,FCER2,FECH,FIGNL1,GADD45A,GLRX,HAGH,HK2,HPGD,HSPA9,HSPD1,IFNG,IGF1,IGFBP3,IGFBP5,IL10,IL1RN,IRF4,IRF7,ISG15,KLK8,LBH,LGALS1,LILRB4,LTF,Ly6a (includes others),MAD2L1,MCM2,MRC1,NASP,NDC1,NFATC1,NRM,NUP43,PCLAF,PINK1,PRC1,RRM2,SERPINB6,SOCS3,TF,TNF,TXNIP,UMPS	281 (25)
curcumin		chemical drug	Inhibited	-2.932	3.51e-10	ACTA2,APOE,AQP1,AXL,BCL2L11,BIRC5,CAMP,Ccl2,CCL2,CCNB1,CCND2,CD86,CDK1,CDKN1A,CEBPB,HSP90B1,IFNG,IGFBP4,IGFBP5,IL10,KLF9,LSP1,MMP13,MMP14,MMP3,PTGIS,SOCS3,TNF,TOP1,TOP2A,TSC22D3,UBE2E2	262 (20)
HDAC1	0.014	transcription regulator	Inhibited	-2.939	1.31e-07	CAVIN2,CCNB1,CCND2,CCNE2,CD1D,CDK1,CDKN1A,CSF1R,IL10,ITGAD,MCM10,NASP,NFATC1,PLK1,RAD54L,RRM2,TAGLN,TNF,TNNI2,TOP2A,TSC22D3,TYMS,UHRF1	221 (18)
HNF4A		transcription regulator	Inhibited	-2.955	0.00011	ABCC3,ACTA2,ADRB2,ALDH2,APOE,AQP1,BSDC1,BTG1,CBR3,CCNB1,CCNE2,CCNG1,CD1D,CD55,CDC45,CDCA5,CDK1,CDKN1A,Cdkn1c,CEBPB,CMSS1,CYP27A1,CYP4F3,DBP,DDOST,DDX25,EPHX1,FAM117A,FHL1,FXYD6,GDF15,GNL3,GSTK1,HAAO,HBP1,HBQ1,HIRIP3,HSP90B1,HSPA5,HSPE1,HSPH1,IFNGR1,IGF1,KIF15,LTF,MGST3,MRTO4,NDC1,NOC3L,NUAK1,NUDT5,PDE4DIP,PINK1,POLE3,PPP1R3C,PSAT1,PSMB1,PSMB7,RABAC1,REXO2,RNASE4,RPS27A,SEC11C,SEL1L,SRPRB,SSR2,TCF…
dexamethasone		chemical drug	Inhibited	-2.981	5.37e-36	Abcb1b,ABCC3,ACTA2,ADRB2,Akr1b7,ANGPTL4,APOE,AQP1,BCL2L11,BIRC5,BTG1,CALR,CAMP,CAVIN2,CBR3,Ccl2,CCL2,CCL21,CCL3L3,Ccl7,CCND2,CD163,CD55,Cd59a,CD74,CD86,CDKN1A,Cdkn1c,CDV3,CEBPB,CES1,CFD,CLDN5,COL4A1,CSF1R,CST3,CTSE,CXCL10,CXCL12,CXCL2,Cxcl9,CYP27A1,DDIT4,DNAJC3,DUSP4,EDEM1,FCGR2B,GADD45A,GAS6,GBP2,GDF15,GJA1,GPC3,GSTM5,Hbb-b1,HCST,H2-DMa,H2-DMb1,H2-Ob,H2-Aa1,HMGA1,HP,HSPA5,HSPH1,IFNG,IFNGR1,IGF1,…	308 (21)
wortmannin		chemical - kinase inhibitor	Inhibited	-3.063	7.01e-06	ACTA2,BCL2L11,BIRC5,Ccl2,CCL2,CCL4,CCND2,CCR3,CDKN1A,CXCL10,IFNG,IGF1,IL10,MMP14,SOCS2,SOCS3,TNF	182 (18)
DNASE2	0.082	enzyme	Inhibited	-3.107	2.54e-14	CH25H,CXCL10,CXCL2,DHX58,GPNMB,IFNG,IL10,IRF7,ISG15,Ly6a (includes others),OAS1,Oasl2,TNF,USP18
SOCS1	0.123	other	Inhibited	-3.127	1.44e-14	Ccl2,CCL2,CCND2,CD1D,CD86,CDKN1A,CIITA,CXCL10,CXCL2,Cxcl9,GBP5,GBP6,Gvin1 (includes others),Ifi47,IFIT2,IFNG,IRF7,ISG15,MMP13,OAS1,OAS2,Oasl2,SOCS3,TNF	183 (16)
resveratrol		chemical drug	Inhibited	-3.203	5.67e-09	ACTA2,BIRC5,Ccl2,CCL2,CCL3L3,CCNB1,CCND2,CD163,CDKN1A,CSF1R,CXCL10,CXCL2,GDF15,GSTK1,HSPA5,IGF2,IGFBP3,IL7R,ISG15,MMP13,MMP3,MRC1,NFATC1,PPP1R15A,SOD2,TNF,XBP1	216 (15)
bexarotene		chemical drug	Inhibited	-3.216	0.000349	ADD3,ADRB2,APOE,AXL,Ccl2,CCL2,CFD,CST3,DDIT4,IGFBP6,PIK3R1,RABAC1,TSC22D3,XBP1	138 (10)
NR3C1		ligand-dependent nuclear receptor	Inhibited	-3.242	1.78e-09	ANGPTL4,APOE,AQP1,BCL2L11,BNIP3L,BTG1,CAVIN2,Ccl2,CCL2,CCL3L3,CCL4,CDKN1A,CEBPB,CLDN5,CXCL10,CXCL2,Cxcl9,CYP27A1,DAPK2,DDIT4,DNASE1L3,EMP1,GADD45A,GBP2,Hbb-b2,HMGCS2,IFIT2,IGF1,IL10,IL7R,ISG15,KLF9,LTB,MMP13,NFATC1,OASL,PIK3R1,PLIN2,PPP1R15A,RNF11,SELENOP,SNCA,Tgtp1/Tgtp2,TNF,TSC22D3	250 (20)
SB203580		chemical - kinase inhibitor	Inhibited	-3.294	8.52e-17	ACTA2,ADRB2,AQP1,BCL2L11,BIRC5,CAMP,Ccl2,CCL2,CCL4,Ccl7,CCNB1,CD55,CD86,CDK1,CDKN1A,CIITA,CLDN5,CXCL10,FCER2,FPR2,GADD45A,GBP2,GJA1,GLRX,HSPA5,IFIT2,IFNG,IGFBP3,IL10,IL1RN,IRF7,ISG15,MAPK6,MMP13,MMP3,PPP1R15A,SOCS3,SOD2,TAGLN,TIMP1,TIMP2,TNF	199 (19)
sirolimus		chemical drug	Inhibited	-3.34	2.26e-17	ACTA2,BCL2L11,BIRC5,Ccl2,CCL3L3,CCND2,CCR5,CD86,CDKN1A,CEBPB,CFD,CTLA4,DDIT4,EIF4A1,H2-Oa,HMGCS2,HSP90AA1,HSP90B1,HSPA5,HSPD1,IFNG,IGF2,IGFBP5,IL10,IRF7,ISG15,KIF15,KLF2,LILRB4,MAPK1IP1L,MBP,MMP13,MMP14,MMP3,MRC1,PIK3R1,PLIN2,PRNP,PSMB1,PSMB7,RPL38,RPS24,RPS27A,SOCS3,TIMP1,TNF,TOP2A,TYMS,UCK2,VMP1,XBP1	262 (21)
Irgm1	1.588	other	Inhibited	-3.412	3.72e-10	CCNB1,CXCL10,Cxcl9,IFIT2,IFNG,IRF7,LILRB4,OAS2,OASL,RRM2,TNF,USP18	183 (11)
ACKR2	-0.713	g-protein coupled receptor	Inhibited	-3.464	5.14e-11	CXCL10,Cxcl9,DHX58,Ifi47,IFIT2,IRF7,ISG15,OAS1,OAS2,OASL,Oasl2,USP18
TP53	-0.014	transcription regulator	Inhibited	-3.485	8.74e-28	Abcb1b,ACTA2,ADD3,ADGRE5,ADORA2B,ADRB2,ANK1,ANKH,APOE,AURKA,BCL2L11,BIRC5,BTG1,BUB1B,CAMK2N1,Ccl2,CCL2,CCL3L3,CCL4,CCNB1,CCND2,CCNE2,CCNG1,CD82,CDC20,CDK1,CDKN1A,CEBPB,COL4A1,Crip2,CSF1R,CXCL12,DBF4,DBP,DDIT4,DNAJB2,DRAM1,DUSP4,EPHX1,FAM3C,FHL1,FIGNL1,GADD45A,GAS6,GDF15,GLRX,GNL3,GSTM5,HK2,H2-Aa,HSP90AA1,HSPD1,HSPH1,IFNG,IGF1,IGF2,IGFBP3,IGFBP4,IGFBP5,IL10,IL27RA,IL4I1,IRF7,ISG15,ITGB5,LSP1,Ly6a …	264 (23)
GATA1	-0.098	transcription regulator	Inhibited	-3.572	4.34e-12	ALAS2,ANK1,AQP1,BCL2L11,BIRC5,CALR,CCND2,CCR3,DMTN,F10,FHL1,Gypa,Hbb-b1,Hbb-b2,HHEX,HSPA9,IL7R,IPO5,LYZ,MBP,PRG2,RAD54L,RFC4,RPL22,SLC4A1,SRM,TOP2A,UMPS	123 (7)
PTGER4		g-protein coupled receptor	Inhibited	-3.58	2.45e-13	Ccl2,CCL2,CCL3L3,CCL4,Ccl7,CH25H,CXCL10,Cxcl9,GBP2,GBP4,GBP6,H2-M2,Ifi47,IFIT2,Igtp,IL10,IL4I1,IRF7,Irgm1,MMP13,Tgtp1/Tgtp2,TNF,USP18,YPEL3	216 (16)
let-7		microrna	Inhibited	-3.84	3.31e-11	ACTA2,ARID3A,AURKA,BUB1B,CCNB1,CCNE2,CDC20,CDC45,CDCA2,CDCA5,CDK1,DBF4,Hbb-b1,Hbb-b2,IL10,MAD2L1,MCM10,MCM2,MCM6,ORC6,RFC4,RRM2
TRIM24		transcription regulator	Inhibited	-3.897	2.72e-12	CXCL10,DHX58,GBP2,GBP4,Ifi47,IFIT2,IFNGR1,Igtp,IRF7,Irgm1,ISG15,Ly6a (includes others),OAS1,OASL,PCLAF,PHF11,SOCS2,Tgtp1/Tgtp2,USP18	116 (7)
BCL6	-0.397	transcription regulator	Inhibited	-3.992	5.17e-15	BACH2,Ccl2,CCL2,CCL3L3,CCL4,Ccl7,CCND2,CD79B,CDKN1A,CIITA,CTLA4,CXCL10,FCER2,FCGRT,GADD45A,IFNG,IL10,IL7R,IRF4,LBH,Ly6a (includes others),MAPK6,MGP,MRC1,NFATC1,RHOF,SMPDL3B,SOCS3,TNF,XBP1	212 (18)
IL10RA	-0.734	transmembrane receptor	Inhibited	-5.133	4.38e-20	ADD3,ALDH2,ANKH,BATF2,CD1D,CELA1,CLEC4E,CTLA4,CTSE,Cxcl9,DDIT4,DRAM1,F10,FHL1,GAS6,GBP2,GBP5,GBP6,GSTM5,HPGD,Ifi47,IFNG,IL1RN,IRF7,Irgm1,Ly6a (includes others),MLKL,OGN,Saa3,SELENBP1,Serpina3g (includes others),SERPINB6,Siglech,SLC2A6,SLCO2B1,SOCS3,Speer4a (includes others),ST6GALNAC2,Sult1a1,Tgtp1/Tgtp2,TNF,TREM3,UPP1	157 (13)
