# Supplementary material for: Detection of host pathways universally inhibited after Plasmodium yoelii infection for immune intervention
Source: Sci Rep. 2018 Oct 16;8:15280. doi: 10.1038/s41598-018-33599-1 (PMC6191451; doi:10.1038/s41598-018-33599-1)
Supplement: Supplementary file 7 — Dataset 6 [file 41598_2018_33599_MOESM7_ESM.xlsx]

## Sheet: D4-24progeny-parents
Canonical Pathway	17xNL	N67	E982.1	F239.4	F245.1	F994.3	F995.4	F996.5	G007.3	G008.2	G013.3	G055.3	F118.4	F996.1	G001.4	G001.5	G004.2	E890.3	E891.5	E986.4	E995.3	F117.2	F120.5	F122.2	F114.1	F115.5
PKCq Signaling in T Lymphocytes	-2.64575	-3.16228	-1.63299	-1.88982	-2.12132	-1.34164	0	-2.64575	-2.12132	-2.44949	-1.63299	-1.63299	-3.16228	-0.447214	-0.816497	-2	-1.34164	0	-2.33333	-1.63299	0	-2.82843	-1.34164	-1	-3.16228	-1.88982
iCOS-iCOSL Signaling in T Helper Cells	-2.12132	-3	-1.13389	-1.63299	-1.66667	-0.816497	N/A	-1.88982	-1.66667	-1.88982	-1.34164	-1.63299	-2.52982	0	-0.816497	-2	-0.816497	0	-2.33333	-1.63299	0	-2.33333	-1	-0.447214	-3.31662	-1.88982
Th1 Pathway	-2.12132	-2.84019	-0.534522	-1.26491	-0.774597	-0.333333	-0.816497	-1.1547	-1.38675	-1.50756	-1.26491	-1.26491	-1.80739	0	-0.301511	-1.41421	-0.301511	0	-2.7136	-1.26491	-0.377964	-1.94145	-1	-0.377964	-3.4641	-1.1547
Calcium-induced T Lymphocyte Apoptosis	-2.64575	-2.82843	0	-2.23607	-2.82843	-2	0	-2.23607	-2.64575	-2.44949	0	-2.44949	-2.82843	-1	-1.34164	-2	-2	0	-3	-2.44949	0	-2.82843	0	-1	-2.82843	-2.44949
Phosphatidylethanolamine Biosynthesis III	-2.23607	-2.44949	NA	NA	NA	NA	NA	NA	0	0	0	0	0	0	0	0	0	0	0	0	0	0	0	0	N/A	0
Role of NFAT in Regulation of the Immune Response	-2.52982	-2.32379	-1.13389	-2.11058	-2.52982	-1.34164	-1	-3	-2.11058	-2.33333	-1.63299	-2.33333	-2.67261	-1.13389	-1.13389	-2.23607	-1.41421	0	-2.11058	-1.66667	0	-3.16228	-1.34164	-1.34164	-3.20713	-2.12132
CD28 Signaling in T Helper Cells	N/A	-2	-1.34164	-1	N/A	N/A	N/A	N/A	N/A	N/A	-1	N/A	-2	0	0	N/A	N/A	N/A	N/A	N/A	N/A	N/A	N/A	N/A	N/A	N/A
Growth Hormone Signaling	N/A	-2	-1.34164	N/A	-2.23607	N/A	N/A	N/A	N/A	N/A	N/A	N/A	-2.23607	N/A	N/A	N/A	N/A	N/A	N/A	N/A	N/A	-2	N/A	N/A	N/A	-2
IGF-1 Signaling	N/A	-2	N/A	N/A	-2	N/A	N/A	N/A	N/A	N/A	N/A	N/A	-2	N/A	N/A	N/A	N/A	N/A	N/A	N/A	N/A	N/A	N/A	N/A	N/A	N/A
Cell Cycle: G2/M DNA Damage Checkpoint Regulation	-2.44949	-1.88982	-1.63299	-2	-1.88982	-2.23607	-2.23607	-1.88982	-1.88982	-2.23607	-1.63299	-1.63299	-1.88982	-1.63299	-1.63299	-1.34164	-1.63299	-2.23607	-2.23607	-2	-1.63299	-2.23607	-1.63299	-1.63299	-2.23607	-1.63299
LXR/RXR Activation	-0.707107	-1.88982	-1.13389	0	-1.63299	-0.447214	0.816497	-0.377964	-2	-0.447214	-0.377964	-1	-1.41421	-1.13389	-1.13389	-0.447214	-1.13389	0.816497	-0.447214	0	0	-0.816497	0.377964	-0.447214	-1	-0.377964
Dendritic Cell Maturation	-2.52982	-1.69775	-1.50756	-2.33333	-1.94145	-2.64575	-1.88982	-2.3094	-2.7136	-2.52982	-2.52982	-2.33333	-2.5	-1.50756	-1.26491	-2.64575	-1.26491	-2.44949	-3.05085	-2.33333	-1.63299	-3.31662	-2.33333	-1.63299	-3.5	-2.11058
Glioma Invasiveness Signaling	N/A	-1.34164	-1	N/A	-0.447214	N/A	N/A	N/A	N/A	N/A	-1	N/A	N/A	N/A	N/A	N/A	N/A	N/A	N/A	N/A	N/A	N/A	N/A	N/A	N/A	N/A
Inhibition of Matrix Metalloproteases	N/A	-1.34164	-1.34164	N/A	-1	-1.34164	-2	-0.816497	-1	N/A	-1	-1	-1.34164	-1	-1	-1	-1.34164	N/A	N/A	-1	-0.447214	-1	-0.447214	-1	-2	-0.447214
JAK/Stat Signaling	0	-1.34164	-0.447214	N/A	-1.34164	N/A	N/A	N/A	N/A	N/A	N/A	N/A	-1.34164	0	N/A	N/A	N/A	0	N/A	N/A	N/A	N/A	N/A	N/A	N/A	N/A
Production of Nitric Oxide and Reactive Oxygen Species in Macrophages	-2	-0.707107	0	-0.816497	-0.816497	-0.816497	N/A	N/A	N/A	-1	-0.816497	-1	-1.13389	0	-0.447214	-1	0	-1.34164	-2.44949	-1.34164	N/A	-1.63299	-1	N/A	-1.34164	-1.13389
Role of Pattern Recognition Receptors in Recognition of Bacteria and Viruses	N/A	-0.447214	-1.63299	N/A	-1.41421	N/A	N/A	N/A	N/A	N/A	N/A	N/A	-1.63299	-1.34164	N/A	N/A	N/A	-2	N/A	N/A	N/A	-1	N/A	N/A	N/A	-1
Type I Diabetes Mellitus Signaling	N/A	-0.447214	1	N/A	0	N/A	N/A	N/A	N/A	N/A	N/A	N/A	N/A	N/A	Pathway cutoff criteria: ≥2.0-fold chnages in gene expression; -log(p-value) ≥2.0, and/or |z-score| ≥2.0. "#NUM!" indicates no Z-score value produced by IPA.	N/A	N/A	N/A	N/A	N/A	N/A	N/A	N/A	N/A	N/A	N/A
Neuroinflammation Signaling Pathway	-1.1547	-0.408248	1.09109	1	-0.426401	0.83205	-0.333333	0.229416	-0.229416	-0.83205	0.242536	0.5	-1	1.41421	0.5	0.258199	0.258199	0.301511	-1.06904	0	0.301511	-0.894427	0.242536	0.301511	-1.69775	0.242536
Th2 Pathway	0	-0.377964	0.632456	0.447214	0.632456	1.63299	1	0	0.377964	0.447214	0	0.447214	0.333333	0.632456	0.333333	0.447214	1.13389	-0.447214	0	1	0.377964	0.377964	0.377964	0	0.447214	0
Role of BRCA1 in DNA Damage Response	1	0	0.447214	0	0.447214	0	N/A	0.447214	0	0	0.447214	0	0.447214	0.447214	0.447214	1	0.447214	0	0	N/A	0.447214	1	0.447214	N/A	0	0
PI3K Signaling in B Lymphocytes	0	0	NA	NA	NA	NA	NA	NA	N/A	N/A	N/A	-2	-2.64575	N/A	N/A	N/A	N/A	N/A	-2.64575	N/A	0	-2.23607	N/A	N/A	-2.44949	-2
Leukocyte Extravasation Signaling	1	0.333333	0	0.377964	0.333333	0.707107	1.63299	0.707107	0.377964	0.816497	0.377964	0.377964	-0.301511	1	0.333333	0.377964	1.13389	0.816497	-0.447214	0.377964	0.816497	-0.632456	0.816497	0.816497	0.707107	0
Aryl Hydrocarbon Receptor Signaling	0.447214	0.377964	0.447214	N/A	0	N/A	N/A	-0.447214	N/A	N/A	0.447214	N/A	-0.447214	N/A	0	N/A	N/A	0	1	N/A	0	1	-1	N/A	2.23607	N/A
Chemokine Signaling	N/A	0.447214	0	0.447214	-0.377964	0.447214	N/A	0.447214	0	0	0.447214	0	0.377964	0	0	0.447214	0.447214	-0.447214	N/A	0	0	0	0.447214	1	N/A	0
Activation of IRF by Cytosolic Pattern Recognition Receptors	N/A	0.816497	0.816497	N/A	0.447214	N/A	N/A	N/A	N/A	N/A	1	N/A	0.447214	0.447214	0.447214	1	0.447214	N/A	N/A	N/A	N/A	N/A	N/A	N/A	N/A	N/A
IL-6 Signaling	0	0.816497	0	N/A	0	N/A	N/A	0.447214	N/A	N/A	N/A	N/A	1.13389	0.816497	1.34164	N/A	N/A	N/A	N/A	N/A	N/A	N/A	N/A	N/A	N/A	0
TREM1 Signaling	N/A	0.816497	-0.816497	0	N/A	0	N/A	0.447214	N/A	N/A	0	N/A	0	0.377964	N/A	N/A	N/A	-1	-1	N/A	N/A	N/A	0	N/A	-1.63299	N/A
Interferon Signaling	0	1	2.44949	N/A	2	N/A	0	N/A	N/A	N/A	N/A	N/A	2	N/A	2	N/A	N/A	N/A	0	N/A	N/A	N/A	N/A	N/A	N/A	N/A
VDR/RXR Activation	N/A	1	1	0	0.447214	N/A	N/A	1	N/A	N/A	0.447214	1	1	N/A	0.447214	1	0.447214	N/A	N/A	N/A	0.447214	N/A	0.447214	1	N/A	0.447214
p53 Signaling	N/A	1.34164	0.447214	N/A	1.34164	N/A	N/A	N/A	N/A	N/A	1	N/A	1	N/A	N/A	N/A	N/A	N/A	N/A	N/A	N/A	N/A	N/A	N/A	N/A	N/A
Cyclins and Cell Cycle Regulation	1.63299	1.63299	1	N/A	1.63299	N/A	N/A	1.34164	1	2	1	N/A	1.34164	1	1	N/A	1	N/A	2.23607	N/A	N/A	2	N/A	1	2.64575	N/A
Osteoarthritis Pathway	N/A	1.63299	1.66667	1	0.816497	1.34164	1.34164	0.447214	1	N/A	N/A	N/A	2.7136	0.816497	1.34164	N/A	N/A	N/A	N/A	N/A	N/A	N/A	0.816497	N/A	1.13389	N/A
Acute Phase Response Signaling	N/A	1.66667	1.13389	N/A	0.447214	N/A	N/A	0	N/A	N/A	1	N/A	1.13389	0.447214	1	N/A	1	N/A	N/A	N/A	N/A	N/A	N/A	N/A	N/A	N/A
Mitotic Roles of Polo-Like Kinase	2.64575	2.23607	2	2	2.23607	2	2.23607	2.23607	2.44949	2.23607	2	2	2.23607	2	2	2	2	2.23607	1.88982	2	2.23607	2.44949	2.23607	2	1.88982	2
Cell Cycle Regulation by BTG Family Proteins	1	N/A	0	N/A	N/A	0	0	0	N/A	N/A	0	N/A	0	0	N/A	N/A	N/A	N/A	N/A	N/A	0	N/A	0	0	1.34164	N/A
Estrogen-mediated S-phase Entry	1	N/A	N/A	N/A	N/A	N/A	N/A	N/A	N/A	N/A	N/A	N/A	N/A	N/A	N/A	N/A	N/A	N/A	N/A	N/A	N/A	N/A	N/A	N/A	2.23607	N/A
