# Supplementary material for: Detection of host pathways universally inhibited after Plasmodium yoelii infection for immune intervention
Source: Sci Rep. 2018 Oct 16;8:15280. doi: 10.1038/s41598-018-33599-1 (PMC6191451; doi:10.1038/s41598-018-33599-1)
Supplement: Supplementary file 8 — Dataset 7 [file 41598_2018_33599_MOESM8_ESM.xlsx]

## Sheet: Sheet1
			Lsmean					Diff. Lsmean (infected-uninfected)
Entrez GeneID	Gene	Description	Uninfected	17XNL	N67	N67C	YM	17XNL	N67	N67C	YM	Adjusted p-Value for Estimate of 17XNL	Adjusted p-Value for Estimate of N67	Adjusted p-Value for Estimate of N67C	Adjusted p-Value for Estimate of YM	Z4pp1.65 = 17XNL	Z4pp1.65 = N67	Z4pp1.65 = N67C	Z4pp1.65 = YM	Z4pp_index	Z4pp_sum
20303	Ccl4	chemokine (C-C motif) ligand 4 (Ccl4), mRNA.	9.25613	11.5004	13.2953	13.514	12.5734	2.24426	4.03918	4.25783	3.31727	1.14e-11	7.78e-17	2.11e-17	7.61e-15	1	1	1	1	sig1111	4
20293	Ccl12	chemokine (C-C motif) ligand 12 (Ccl12), mRNA.	7.27344	7.73169	11.2505	10.4414	9.69538	0.458245	3.97706	3.16795	2.42194	0.007502	5.85e-18	3.52e-16	1.79e-13	0	1	1	1	sig0111	3
100000000	Isg15	ISG15 ubiquitin-like modifier (Isg15), mRNA.	9.70489	10.8287	13.4525	11.7307	11.5797	1.12378	3.74756	2.02582	1.87479	7.2e-05	8e-14	8.58e-09	4.206e-08	0	1	1	1	sig0111	3
15945	Cxcl10	chemokine (C-X-C motif) ligand 10 (Cxcl10), mRNA.	8.77523	9.7572	12.3108	11.9503	11.1262	0.981972	3.53561	3.17508	2.351	1.474e-06	6.66e-17	3.84e-16	3.39e-13	0	1	1	1	sig0111	3
20303	Ccl4	chemokine (C-C motif) ligand 4 (Ccl4), mRNA.	7.50142	8.94511	11.006	11.1293	10.166	1.4437	3.50455	3.62792	2.66456	5.712e-09	2.04e-16	6.85e-17	7.88e-14	0	1	1	1	sig0111	3
20293	Ccl12	chemokine (C-C motif) ligand 12 (Ccl12), mRNA.	7.11157	7.36846	10.5447	9.79493	8.99589	0.256885	3.43311	2.68336	1.88432	0.134303	9.6e-17	8.9e-15	1.81e-11	0	1	1	1	sig0111	3
20306	Ccl7	Chemokine (C-C motif) ligand 7	7.05862	7.34173	10.4453	11.4606	9.08105	0.283112	3.38669	4.40201	2.02243	0.178817	6.19e-15	2.58e-17	1.98e-10	0	1	1	1	sig0111	3
17392	Mmp3	matrix metallopeptidase 3 (Mmp3), mRNA.	7.24746	8.42705	10.5962	11.735	10.4899	1.17959	3.34877	4.48757	3.24244	6.1e-12	1.03e-20	1.11e-23	3.42e-20	0	1	1	1	sig0111	3
24110	Usp18	ubiquitin specific peptidase 18 (Usp18), mRNA.	9.14898	9.14608	12.3633	11.186	10.4792	-0.00291	3.21429	2.03696	1.33022	0.987044	1.49e-18	6.93e-15	5.58e-11	0	1	1	0	sig0110	2
17392	Mmp3	matrix metallopeptidase 3 (Mmp3), mRNA.	7.33272	8.48288	10.5233	11.5217	10.4826	1.15016	3.19055	4.18895	3.1499	1.873e-08	5.97e-17	1.97e-19	1.51e-16	0	1	1	1	sig0111	3
24110	Usp18	ubiquitin specific peptidase 18 (Usp18), mRNA.	8.33206	8.27892	11.4713	10.2156	9.37582	-0.05313	3.13928	1.88352	1.04377	0.746934	1.21e-17	2.17e-13	2.278e-08	0	1	1	0	sig0110	2
68774	Ms4a6d	membrane-spanning 4-domains, subfamily A, member 6D (Ms4a6d), mRNA.	8.00743	9.28903	11.0717	9.60889	10.4423	1.2816	3.06426	1.60146	2.43487	4.899e-08	3.1e-15	8.46e-10	4.98e-13	0	1	0	1	sig0101	2
17386	Mmp13	matrix metallopeptidase 13 (Mmp13), mRNA.	7.79509	8.50454	10.8349	9.43694	10.1059	0.709453	3.03987	1.64185	2.31084	0.001138	8.22e-14	8.94e-09	2.41e-11	0	1	0	1	sig0101	2
24110	Usp18	ubiquitin specific peptidase 18 (Usp18), mRNA.	9.7858	9.70031	12.8185	11.7415	11.0645	-0.08549	3.03268	1.95572	1.27875	0.567851	1.26e-17	5.39e-14	3.63e-10	0	1	1	0	sig0110	2
15958	Ifit2	interferon-induced protein with tetratricopeptide repeats 2 (Ifit2), mRNA.	8.98211	8.88542	12.0025	10.5426	10.175	-0.09669	3.02042	1.5605	1.19292	0.546569	6.08e-17	2.1e-11	4.656e-09	0	1	0	0	sig0100	1
68774	Ms4a6d	membrane-spanning 4-domains, subfamily A, member 6D (Ms4a6d), mRNA.	9.54315	10.9649	12.5525	11.3298	12.0058	1.42174	3.00931	1.78665	2.46265	2.25e-12	9.19e-19	1.19e-14	7.59e-17	0	1	0	1	sig0101	2
17392	Mmp3	matrix metallopeptidase 3 (Mmp3), mRNA.	7.23494	8.10395	10.2148	11.2805	10.0776	0.869004	2.97981	4.04553	2.84261	4.614e-08	2.67e-18	5.3e-21	1.31e-17	0	1	1	1	sig0111	3
231655	Oasl1	2'-5' oligoadenylate synthetase-like 1 (Oasl1), mRNA.	8.12501	8.16775	11.0163	9.84313	9.16814	0.042745	2.89132	1.71812	1.04313	0.79949	6.66e-17	1.56e-12	2.452e-08	0	1	0	0	sig0100	1
22271	Upp1	uridine phosphorylase 1 (Upp1), transcript variant 2, mRNA.	7.6897	8.50281	10.5765	11.4187	9.90989	0.813111	2.88676	3.72904	2.22019	9.233e-06	9.91e-16	4.72e-18	3.06e-13	0	1	1	1	sig0111	3
15958	Ifit2	interferon-induced protein with tetratricopeptide repeats 2 (Ifit2), mRNA.	8.74569	8.73013	11.4472	10.1761	9.84432	-0.01556	2.70149	1.43037	1.09863	0.910474	2.79e-18	5.76e-13	1.62e-10	0	1	0	0	sig0100	1
238393	Serpina3f	serine (or cysteine) peptidase inhibitor, clade A, member 3F (Serpina3f), transcript variant 2, mRNA.	9.26753	10.3876	11.9672	11.6633	11.8186	1.12006	2.69964	2.3958	2.55104	3.24e-11	1e-18	5.41e-18	5.45e-18	0	1	1	1	sig0111	3
20296	Ccl2	chemokine (C-C motif) ligand 2 (Ccl2), mRNA.	6.94608	7.30897	9.61101	10.3578	8.38129	0.362889	2.66493	3.41168	1.43521	0.053844	1.18e-13	6.22e-16	1.744e-08	0	1	1	0	sig0110	2
231655	Oasl1	2'-5' oligoadenylate synthetase-like 1 (Oasl1), mRNA.	7.79372	7.75921	10.438	9.32733	8.59321	-0.03451	2.64429	1.53361	0.799491	0.819358	4.49e-17	1.59e-12	3.023e-07	0	1	0	0	sig0100	1
23960	Oas1g	2'-5' oligoadenylate synthetase 1G (Oas1g), mRNA.	8.70871	8.7101	11.308	10.0312	10.0731	0.001394	2.59927	1.32245	1.36443	0.992645	1.21e-17	6.01e-12	5.79e-12	0	1	0	0	sig0100	1
23960	Oas1g	2'-5' oligoadenylate synthetase 1G (Oas1g), mRNA.	9.5763	9.46696	12.1751	10.8561	10.8739	-0.10934	2.59883	1.27979	1.29761	0.417885	6.8e-17	6.33e-11	7.74e-11	0	1	0	0	sig0100	1
433470	AA467197	expressed sequence AA467197 (AA467197), mRNA.	7.39832	7.80677	9.99574	11.2178	8.91781	0.408445	2.59741	3.81942	1.51948	0.009905	5.64e-15	2.07e-18	2.65e-10	0	1	1	1	sig0111	3
20302	Ccl3	chemokine (C-C motif) ligand 3 (Ccl3), mRNA.	7.44742	8.32492	10.0392	10.8421	9.46821	0.877491	2.59182	3.39469	2.02078	9.353e-07	1.74e-15	6.39e-18	4.1e-13	0	1	1	1	sig0111	3
54123	Irf7	interferon regulatory factor 7 (Irf7), mRNA.	8.16593	8.364	10.7463	9.30092	9.46163	0.198066	2.58039	1.13499	1.2957	0.036127	4.6e-19	2.56e-12	3.68e-13	0	1	0	0	sig0100	1
219132	D14Ertd668e	DNA segment, Chr 14, ERATO Doi 668, expressed (D14Ertd668e), mRNA.	8.08909	8.26082	10.6675	9.59961	9.49974	0.171731	2.57837	1.51052	1.41065	0.337106	2.85e-14	8.01e-10	3.87e-09	0	1	0	0	sig0100	1
246728	Oas2	2'-5' oligoadenylate synthetase 2 (Oas2), mRNA.	8.10308	7.95345	10.6807	9.10773	9.04504	-0.14962	2.57762	1.00466	0.941965	0.172053	3.53e-18	3.18e-10	1.496e-09	0	1	0	0	sig0100	1
16153	Il10	interleukin 10 (Il10), mRNA.	7.14979	8.5429	9.65532	9.85279	9.10526	1.39311	2.50553	2.703	1.95547	9.05e-11	6.99e-16	1.08e-16	1.72e-13	0	1	1	1	sig0111	3
14469	Gbp2	guanylate binding protein 2 (Gbp2), mRNA.	8.04709	8.96833	10.5435	10.2663	9.98839	0.921236	2.49637	2.21924	1.94129	3.524e-07	2.84e-15	2.16e-14	7.1e-13	0	1	1	1	sig0111	3
16181	Il1rn	interleukin 1 receptor antagonist (Il1rn), transcript variant 3, mRNA.	7.31744	7.53252	9.75991	9.78588	8.41197	0.215083	2.44247	2.46844	1.09453	0.078907	1.21e-16	6.85e-17	9.74e-10	0	1	1	0	sig0110	2
12575	Cdkn1a	cyclin-dependent kinase inhibitor 1A (P21) (Cdkn1a), transcript variant 1, mRNA.	7.67903	8.30427	10.0814	10.2291	9.47712	0.625235	2.4024	2.55008	1.79809	3.839e-06	6.66e-17	1.51e-17	3.67e-14	0	1	1	1	sig0111	3
15959	Ifit3	interferon-induced protein with tetratricopeptide repeats 3 (Ifit3), mRNA.	8.94488	8.41856	11.289	10.1817	9.73239	-0.52632	2.34417	1.23687	0.787509	0.047793	1.031e-09	2.813e-05	0.003856	0	1	0	0	sig0100	1
667370	I830012O16Rik	RIKEN cDNA I830012O16 gene (I830012O16Rik), mRNA.	8.98447	8.45869	11.3161	10.2572	9.79905	-0.52578	2.33167	1.27276	0.814588	0.069793	4.999e-09	5.685e-05	0.005722	0	1	0	0	sig0100	1
22271	Upp1	uridine phosphorylase 1 (Upp1), transcript variant 2, mRNA.	7.2992	7.84813	9.61597	10.4636	8.98498	0.548931	2.31677	3.16441	1.68578	2.289e-05	1.24e-16	1.98e-19	1.18e-13	0	1	1	1	sig0111	3
20287	Sct	secretin (Sct), mRNA.	8.40941	8.17814	10.7157	10.0429	8.86423	-0.23126	2.30629	1.6335	0.454822	0.190816	3.81e-13	2.59e-10	0.009394	0	1	0	0	sig0100	1
100000000	Gm11428	predicted gene 11428 (Gm11428), mRNA.	8.64973	10.4563	10.9273	10.2925	11.1501	1.80654	2.27752	1.64277	2.50032	8.46e-10	9.31e-12	3.933e-09	2.37e-12	1	1	0	1	sig1101	3
23962	Oasl2	2'-5' oligoadenylate synthetase-like 2 (Oasl2), mRNA.	9.65815	10.0149	11.935	11.1502	10.8252	0.35678	2.27683	1.49201	1.16702	0.006416	1.56e-15	5.63e-12	9.21e-10	0	1	0	0	sig0100	1
15978	Ifng	interferon gamma (Ifng), mRNA.	7.25288	8.20941	9.51571	9.76245	9.25231	0.956533	2.26283	2.50957	1.99943	1.443e-08	9.07e-16	8.3e-17	2.02e-14	0	1	1	1	sig0111	3
17857	Mx1	myxovirus (influenza virus) resistance 1 (Mx1), mRNA.	7.40181	7.32416	9.65224	8.14735	7.99868	-0.07766	2.25042	0.745536	0.596863	0.646963	3.37e-14	1.077e-05	0.000205	0	1	0	0	sig0100	1
14945	Gzmk	granzyme K (Gzmk), mRNA.	7.09496	8.98952	9.32503	9.94596	9.86369	1.89456	2.23008	2.851	2.76873	2.33e-13	4.37e-15	2.58e-17	1.34e-16	1	1	1	1	sig1111	4
17329	Cxcl9	chemokine (C-X-C motif) ligand 9 (Cxcl9), mRNA.	11.3207	12.1601	13.5108	13.251	13.2337	0.839424	2.19014	1.93033	1.91307	5.314e-08	6.19e-16	5.46e-15	1.79e-14	0	1	1	1	sig0111	3
15959	Ifit3	interferon-induced protein with tetratricopeptide repeats 3 (Ifit3), mRNA.	11.1262	10.3457	13.2879	12.2115	11.762	-0.7805	2.16171	1.08534	0.635838	5.782e-06	7.55e-14	2.949e-08	9.582e-05	0	1	0	0	sig0100	1
14825	Cxcl1	chemokine (C-X-C motif) ligand 1 (Cxcl1), mRNA.	7.29105	7.82116	9.44684	11.4709	8.43805	0.530111	2.15579	4.17983	1.147	0.011253	5.05e-11	8.1e-17	3.046e-06	0	1	1	0	sig0110	2
15944	Irgm1	immunity-related GTPase family M member 1 (Irgm1), mRNA.	9.67688	10.4011	11.8012	11.493	11.1072	0.724238	2.1243	1.81617	1.4303	8.951e-08	1.15e-16	1.88e-15	4.79e-13	0	1	0	0	sig0100	1
219131	Phf11	PHD finger protein 11 (Phf11), mRNA.	9.43736	9.55148	11.5263	10.3217	10.4086	0.114124	2.08896	0.884344	0.971232	0.551737	2.71e-12	7.804e-06	2.349e-06	0	1	0	0	sig0100	1
68026	2810417H13Rik	RIKEN cDNA 2810417H13 gene (2810417H13Rik), mRNA.	9.37181	11.5514	11.4579	11.5317	11.5115	2.17957	2.08608	2.15993	2.13967	1.35e-15	8.32e-16	3.03e-16	1.07e-15	1	1	1	1	sig1111	4
14469	Gbp2	guanylate binding protein 2 (Gbp2), mRNA.	11.6776	12.5176	13.7214	13.5085	13.1866	0.839949	2.0438	1.83091	1.50897	1.096e-09	3.23e-17	1.73e-16	2.19e-14	0	1	0	1	sig0101	2
71934	Car13	carbonic anhydrase 13 (Car13), mRNA.	7.78889	8.77782	9.81784	9.07839	9.40087	0.988931	2.02895	1.2895	1.61198	4.84e-12	2.67e-18	1.32e-14	4.27e-16	0	1	0	1	sig0101	2
219131	Phf11	PHD finger protein 11 (Phf11), mRNA.	9.48069	9.56339	11.4976	10.2972	10.4634	0.082699	2.01693	0.816517	0.98271	0.687309	9.32e-12	3.4e-05	3.013e-06	0	1	0	0	sig0100	1
17858	Mx2	myxovirus (influenza virus) resistance 2 (Mx2), mRNA.	7.81853	7.36647	9.83396	8.57583	8.04322	-0.45206	2.01544	0.757306	0.224692	0.000158	8.96e-16	9.376e-08	0.045171	0	1	0	0	sig0100	1
74568	Mlkl	mixed lineage kinase domain-like (Mlkl), mRNA.	8.65215	9.27381	10.6554	9.9131	10.2262	0.621665	2.00325	1.26096	1.57403	2.914e-09	5.38e-19	2.34e-15	9.47e-17	0	1	0	1	sig0101	2
70024	Mcm10	minichromosome maintenance deficient 10 (S. cerevisiae) (Mcm10), mRNA.	8.91617	11.0968	10.9134	10.789	10.8461	2.18064	1.99724	1.87279	1.92998	4.9e-13	1.43e-12	4.34e-12	4.22e-12	1	1	1	1	sig1111	4
76737	Creld2	cysteine-rich with EGF-like domains 2 (Creld2), mRNA.	9.52382	11.7372	11.521	11.9175	11.074	2.21339	1.99722	2.39372	1.5502	4.76e-14	1.59e-13	3.18e-15	3.09e-11	1	1	1	1	sig1111	4
16145	Igtp	interferon gamma induced GTPase (Igtp), mRNA.	10.6459	11.5549	12.633	12.4512	12.1354	0.908942	1.98712	1.80529	1.4895	6.91e-11	1.21e-17	5.33e-17	6.84e-15	0	1	0	0	sig0100	1
22169	Cmpk2	cytidine monophosphate (UMP-CMP) kinase 2, mitochondrial (Cmpk2), nuclear gene encoding mitochondrial protein, mRNA.	8.89249	9.54415	10.876	9.54121	9.4012	0.651664	1.98354	0.648721	0.508707	0.00021	2.78e-12	0.000212	0.002693	0	1	0	0	sig0100	1
11799	Birc5	baculoviral IAP repeat-containing 5 (Birc5), transcript variant 1, mRNA.	9.61383	11.9642	11.5894	11.3496	11.5886	2.35034	1.97554	1.73576	1.9748	3.86e-10	7.378e-09	6.788e-08	9.744e-09	1	1	0	1	sig1101	3
14058	F10	coagulation factor X (F10), transcript variant 1, mRNA.	7.38636	7.57106	9.35939	8.70976	8.78586	0.184704	1.97304	1.32341	1.39951	0.300931	6.32e-12	9.994e-09	5.011e-09	0	1	0	0	sig0100	1
12477	Ctla4	cytotoxic T-lymphocyte-associated protein 4 (Ctla4), mRNA.	8.01759	9.16629	9.98053	9.90663	9.85563	1.1487	1.96293	1.88904	1.83803	9.432e-09	3.63e-13	5.93e-13	2.07e-12	0	1	1	1	sig0111	3
12702	Socs3	suppressor of cytokine signaling 3 (Socs3), mRNA.	8.63576	9.95951	10.5971	11.1639	10.8314	1.32374	1.96131	2.52816	2.19565	6.04e-11	2.17e-14	9.48e-17	4.64e-15	0	1	1	1	sig0111	3
76737	Creld2	cysteine-rich with EGF-like domains 2 (Creld2), mRNA.	9.36924	11.5873	11.3211	11.7866	10.8994	2.2181	1.95188	2.41737	1.53012	9.17e-13	6.48e-12	7.38e-14	8.65e-10	1	1	1	1	sig1111	4
80861	Dhx58	DEXH (Asp-Glu-X-His) box polypeptide 58 (Dhx58), mRNA.	8.8689	8.78596	10.8187	9.57116	9.80104	-0.08294	1.94982	0.702257	0.932138	0.517847	4.37e-15	6.639e-07	7.75e-09	0	1	0	0	sig0100	1
67895	Ppa1	pyrophosphatase (inorganic) 1 (Ppa1), mRNA.	10.7383	12.2583	12.6855	12.7685	12.3977	1.51998	1.9472	2.03019	1.65939	1.05e-15	2.24e-18	5.86e-19	1e-16	0	1	1	1	sig0111	3
20210	Saa3	serum amyloid A 3 (Saa3), mRNA.	7.8235	7.95789	9.76017	9.91597	8.72437	0.134383	1.93666	2.09246	0.900861	0.780996	1.8e-05	6.168e-06	0.026214	0	1	1	0	sig0110	2
21822	Tgtp1	T-cell specific GTPase 1 (Tgtp1), mRNA.	7.55457	8.29527	9.48082	9.25576	8.65294	0.740703	1.92624	1.70118	1.09837	2.2e-08	2.33e-16	2.03e-15	2.11e-11	0	1	0	0	sig0100	1
11799	Birc5	baculoviral IAP repeat-containing 5 (Birc5), transcript variant 1, mRNA.	9.17097	11.413	11.0944	10.8551	11.1072	2.24205	1.92339	1.68408	1.93625	2.73e-10	3.637e-09	3.639e-08	4.294e-09	1	1	0	1	sig1101	3
27053	Asns	asparagine synthetase (Asns), mRNA.	8.91914	11.263	10.8393	10.2256	10.3772	2.34385	1.92015	1.30646	1.45809	8.16e-11	2.495e-09	1.526e-06	3.286e-07	1	1	0	0	sig1100	2
58185	Rsad2	radical S-adenosyl methionine domain containing 2 (Rsad2), mRNA.	11.0255	11.685	12.9425	11.3693	11.0641	0.659479	1.91705	0.343869	0.038657	0.167895	0.00014	0.497297	0.948932	0	1	0	0	sig0100	1
69550	Bst2	bone marrow stromal cell antigen 2 (Bst2), mRNA.	9.40544	9.65114	11.3162	10.8724	10.4369	0.245692	1.91079	1.46692	1.03147	0.404829	6.758e-08	4.356e-06	0.000424	0	1	0	0	sig0100	1
229898	Gbp5	guanylate binding protein 5 (Gbp5), mRNA.	7.42333	7.87187	9.3248	9.0472	8.64161	0.448541	1.90147	1.62387	1.21828	0.00842	1.04e-11	1.89e-10	4.436e-08	0	1	0	0	sig0100	1
21857	Timp1	tissue inhibitor of metalloproteinase 1 (Timp1), transcript variant 2, mRNA.	8.43266	8.67855	10.3264	12.3675	9.71135	0.245885	1.89376	3.93485	1.27868	0.126838	3.5e-12	1.39e-18	7e-09	0	1	1	0	sig0110	2
66120	Fkbp11	FK506 binding protein 11 (Fkbp11), mRNA.	8.73922	10.9389	10.628	11.0858	9.95269	2.19963	1.88881	2.34655	1.21347	9.2e-12	1.25e-10	1.6e-12	3.453e-07	1	1	1	0	sig1110	3
219132	D14Ertd668e	DNA segment, Chr 14, ERATO Doi 668, expressed	10.5687	10.4607	12.4573	11.4625	11.4596	-0.10795	1.88862	0.893801	0.890874	0.267119	1.12e-16	2.23e-10	3.58e-10	0	1	0	0	sig0100	1
107272	Psat1	phosphoserine aminotransferase 1 (Psat1), transcript variant 1, mRNA.	9.61666	11.1368	11.4947	11.5829	11.4724	1.5201	1.878	1.9662	1.85572	1.04e-15	3.53e-18	1.03e-18	1.02e-17	0	1	1	1	sig0111	3
12642	Ch25h	cholesterol 25-hydroxylase (Ch25h), mRNA.	7.83209	8.00897	9.7033	10.2916	8.83664	0.176886	1.87121	2.45948	1.00456	0.260166	1.75e-12	5.72e-15	1.781e-07	0	1	1	0	sig0110	2
12534	Cdk1	cyclin-dependent kinase 1 (Cdk1), mRNA.	9.00364	11.2417	10.8735	10.7117	10.9662	2.2381	1.86985	1.70808	1.96254	6.61e-12	1.49e-10	7.41e-10	8.15e-11	1	1	0	1	sig1101	3
24108	Ubd	ubiquitin D (Ubd), mRNA.	8.80821	9.61358	10.6748	10.8849	10.4166	0.805365	1.86659	2.07668	1.6084	8.052e-05	1.09e-10	1.21e-11	2.225e-09	0	1	1	1	sig0111	3
268697	Ccnb1	cyclin B1 (Ccnb1), mRNA.	8.62237	10.8915	10.4852	10.1746	10.4533	2.26911	1.86285	1.55227	1.83095	1.49e-12	3.93e-11	1.119e-09	7.61e-11	1	1	0	1	sig1101	3
93695	Gpnmb	glycoprotein (transmembrane) nmb (Gpnmb), mRNA.	7.53829	8.15183	9.38005	10.8798	8.78311	0.613538	1.84176	3.34153	1.24482	0.001641	1.68e-10	1.09e-15	1.999e-07	0	1	1	0	sig0110	2
626578	Gbp10	guanylate-binding protein 10 (Gbp10), mRNA.	7.38734	7.83695	9.22798	8.9918	8.63789	0.449614	1.84064	1.60446	1.25055	6.984e-05	1.2e-15	1.4e-14	3.93e-12	0	1	0	0	sig0100	1
12774	Ccr5	Chemokine (C-C motif) receptor 5	8.54541	9.41124	10.378	10.1651	10.3444	0.865832	1.83259	1.61967	1.79897	1.19e-09	5.05e-16	4.26e-15	1.41e-15	0	1	0	1	sig0101	2
12774	Ccr5	chemokine (C-C motif) receptor 5 (Ccr5), mRNA.	8.33465	9.04934	10.1499	9.86994	9.97628	0.714687	1.81524	1.53528	1.64162	4.729e-07	1.5e-14	3.13e-13	1.91e-13	0	1	0	1	sig0101	2
17067	Ly6c1	lymphocyte antigen 6 complex, locus C1 (Ly6c1), mRNA.	12.2519	12.7152	14.064	13.8132	13.4792	0.46324	1.81208	1.56127	1.22731	2.5e-05	6.19e-16	8.71e-15	2.22e-12	0	1	0	0	sig0100	1
21857	Timp1	tissue inhibitor of metalloproteinase 1 (Timp1), transcript variant 2, mRNA.	8.41883	8.59979	10.2273	12.3465	9.62382	0.18096	1.80848	3.92772	1.20499	0.293676	1.75e-11	3.28e-18	3.627e-08	0	1	1	0	sig0110	2
268697	Ccnb1	cyclin B1 (Ccnb1), mRNA.	9.10157	11.4284	10.909	10.6575	10.9006	2.32682	1.80741	1.55591	1.79904	2.86e-11	2.278e-09	3.087e-08	3.29e-09	1	1	0	1	sig1101	3
231655	Oasl1	2'-5' oligoadenylate synthetase-like 1 (Oasl1), mRNA.	7.10508	7.10017	8.89929	7.97065	7.52198	-0.00491	1.79421	0.865578	0.416901	0.968514	3.35e-16	4.65e-10	6.231e-05	0	1	0	0	sig0100	1
57444	Isg20	interferon-stimulated protein (Isg20), transcript variant 1, mRNA.	8.19511	9.29894	9.98361	9.04044	8.721	1.10383	1.7885	0.845336	0.525897	8.523e-07	1.96e-10	3.637e-05	0.005429	0	1	0	0	sig0100	1
11799	Birc5	baculoviral IAP repeat-containing 5 (Birc5), transcript variant 1, mRNA.	10.1578	12.3549	11.9448	11.8724	11.8643	2.19708	1.78695	1.7146	1.7065	2.975e-09	9.104e-08	1.803e-07	2.397e-07	1	1	0	1	sig1101	3
14728	Lilrb4	leukocyte immunoglobulin-like receptor, subfamily B, member 4 (Lilrb4), mRNA.	7.69742	8.46804	9.47101	8.80381	9.23692	0.770627	1.77359	1.10639	1.53951	0.002494	4.33e-08	5.065e-05	5.357e-07	0	1	0	1	sig0101	2
23962	Oasl2	2'-5' oligoadenylate synthetase-like 2 (Oasl2), mRNA.	7.56227	7.62731	9.31455	8.50263	8.17391	0.065039	1.75229	0.940364	0.611644	0.580253	4.95e-15	7.95e-10	1.442e-06	0	1	0	0	sig0100	1
545732	4933402N22Rik	RIKEN cDNA 4933402N22 gene (4933402N22Rik), mRNA.	7.04907	9.17435	8.79958	9.4868	8.52013	2.12528	1.75051	2.43773	1.47106	2.43e-12	6.78e-11	8.29e-14	2.258e-09	1	1	1	0	sig1110	3
71026	Speer3	spermatogenesis associated glutamate (E)-rich protein 3 (Speer3), mRNA.	7.13796	9.25427	8.87307	9.62184	8.63401	2.11631	1.73511	2.48388	1.49605	2.36e-15	3.37e-14	2.16e-17	1.09e-12	1	1	1	0	sig1110	3
23886	Gdf15	growth differentiation factor 15 (Gdf15), mRNA.	7.15626	7.52204	8.89094	9.134	8.48371	0.365783	1.73468	1.97774	1.32745	0.003563	1.36e-13	7.21e-15	3.55e-11	0	1	1	0	sig0110	2
65221	Slc15a3	solute carrier family 15, member 3 (Slc15a3), mRNA.	9.64061	9.93232	11.3752	10.7936	10.9962	0.291708	1.73458	1.15304	1.35559	0.010247	2.34e-14	5.92e-11	4.54e-12	0	1	0	0	sig0100	1
15978	Ifng	interferon gamma (Ifng), mRNA.	7.15557	7.84635	8.87971	9.1271	8.67326	0.690785	1.72414	1.97154	1.5177	7.041e-07	3.45e-14	1.84e-15	7.39e-13	0	1	1	1	sig0111	3
229900	Gbp7	guanylate binding protein 7 (Gbp7), mRNA.	8.37837	8.92924	10.1011	9.71086	9.21987	0.550877	1.72273	1.3325	0.841503	0.09232	4.562e-06	0.000136	0.010557	0	1	0	0	sig0100	1
21973	Top2a	topoisomerase (DNA) II alpha (Top2a), mRNA.	9.84107	11.8399	11.5632	11.4022	11.5137	1.99882	1.72214	1.56111	1.67258	4.14e-12	4.95e-11	2.9e-10	1.22e-10	1	1	0	1	sig1101	3
14129	Fcgr1	Fc receptor, IgG, high affinity I (Fcgr1), mRNA.	7.81851	7.79944	9.53103	7.98526	8.75587	-0.01907	1.71252	0.166745	0.937352	0.877418	2.18e-15	0.091864	3.78e-10	0	1	0	0	sig0100	1
233406	Prc1	protein regulator of cytokinesis 1 (Prc1), mRNA.	10.349	12.474	12.0513	11.743	12.1732	2.12493	1.70229	1.394	1.82414	2.94e-10	1.302e-08	3.637e-07	5.102e-09	1	0	0	1	sig1001	2
12544	Cdc45	cell division cycle 45 homolog (S. cerevisiae) (Cdc45), transcript variant 1, mRNA.	7.9134	9.70988	9.61095	9.54703	9.52346	1.79649	1.69755	1.63363	1.61007	1.12e-10	2.54e-10	4.81e-10	9.05e-10	1	0	0	1	sig1001	2
22271	Upp1	uridine phosphorylase 1 (Upp1), transcript variant 2, mRNA.	7.05938	7.38496	8.75137	9.50386	8.17401	0.325582	1.69199	2.44448	1.11463	0.005635	6.93e-14	3.49e-17	3e-10	0	0	1	0	sig0010	1
22171	Tyms	thymidylate synthase (Tyms), transcript variant 1, mRNA.	9.35657	11.3882	11.0356	10.8138	11.1053	2.03166	1.67906	1.45719	1.74875	8.81e-10	2.205e-08	2.346e-07	1.439e-08	1	0	0	1	sig1001	2
14793	Cdca3	cell division cycle associated 3 (Cdca3), mRNA.	9.72622	11.996	11.3905	10.9939	11.4676	2.2698	1.66427	1.26773	1.74138	3.451e-09	5.636e-07	2.951e-05	3.334e-07	1	0	0	1	sig1001	2
12774	Ccr5	chemokine (C-C motif) receptor 5 (Ccr5), mRNA.	8.16057	8.7686	9.82096	9.57856	9.67833	0.608037	1.6604	1.41799	1.51777	2.263e-06	2.71e-14	4.8e-13	2.68e-13	0	0	0	1	sig0001	1
20878	Aurka	aurora kinase A (Aurka), mRNA.	8.19308	10.0482	9.83739	9.70925	9.97061	1.8551	1.64431	1.51618	1.77753	5.91e-11	4.35e-10	1.819e-09	1.42e-10	1	0	0	1	sig1001	2
246256	Fcgr4	Fc receptor, IgG, low affinity IV (Fcgr4), mRNA.	11.507	13.12	13.135	11.3805	13.1775	1.61305	1.62802	-0.12648	1.67057	2.86e-11	1.74e-11	0.423014	1.52e-11	0	0	0	1	sig0001	1
72415	Sgol1	shugoshin-like 1 (S. pombe) (Sgol1), mRNA.	7.98336	9.93159	9.5894	9.37677	9.3067	1.94823	1.60603	1.39341	1.32334	2.09e-12	5.62e-11	7.56e-10	2.704e-09	1	0	0	0	sig1000	1
21819	Tg	thyroglobulin (Tg), mRNA.	7.18893	8.69383	8.781	9.52611	8.39698	1.5049	1.59206	2.33717	1.20805	1.14e-11	2.81e-12	1.05e-15	7.14e-10	0	0	1	0	sig0010	1
22171	Tyms	thymidylate synthase (Tyms), transcript variant 1, mRNA.	8.87008	10.7695	10.4519	10.2403	10.5256	1.8994	1.58179	1.37025	1.65548	2.53e-12	5.72e-11	7.95e-10	3.52e-11	1	0	0	1	sig1001	2
27053	Asns	asparagine synthetase (Asns), mRNA.	7.7277	9.5984	9.29063	8.72932	8.86599	1.87071	1.56293	1.00163	1.13829	3.53e-11	7.53e-10	1.375e-06	2.228e-07	1	0	0	0	sig1000	1
80914	Uck2	uridine-cytidine kinase 2 (Uck2), mRNA.	8.73223	10.2516	10.2825	10.5022	10.2635	1.51934	1.55022	1.76996	1.53125	8.16e-15	1.74e-15	8.77e-17	4.64e-15	0	0	0	1	sig0001	1
70385	Ccdc99	coiled-coil domain containing 99 (Ccdc99), mRNA.	8.21396	9.78516	9.75487	9.7201	9.72879	1.5712	1.54091	1.50614	1.51483	5.68e-13	4.49e-13	5.52e-13	1.07e-12	0	0	0	1	sig0001	1
60530	Fignl1	fidgetin-like 1 (Fignl1), transcript variant 2, mRNA.	8.75216	10.5798	10.2875	10.073	10.2323	1.8276	1.53538	1.32084	1.48011	5.03e-12	9.97e-11	1.51e-09	2.71e-10	1	0	0	0	sig1000	1
73804	Kif2c	kinesin family member 2C (Kif2c), mRNA.	8.35363	10.1275	9.88885	9.69768	9.88716	1.77387	1.53523	1.34406	1.53353	2.47e-10	2.794e-09	2.827e-08	3.81e-09	1	0	0	1	sig1001	2
12035	Bcat1	branched chain aminotransferase 1, cytosolic (Bcat1), transcript variant 1, mRNA.	7.20397	8.30182	8.68838	9.08774	8.59384	1.09784	1.4844	1.88377	1.38986	1.85e-10	4.49e-13	2.98e-15	2.53e-12	0	0	1	0	sig0010	1
319171	Hist1h2ap	histone cluster 1, H2ap (Hist1h2ap), mRNA.	9.16356	10.8396	10.6427	10.3637	10.1046	1.67601	1.47919	1.20013	0.94109	0.002183	0.006047	0.023882	0.080927	1	0	0	0	sig1000	1
23834	Cdc6	cell division cycle 6 homolog (S. cerevisiae) (Cdc6), transcript variant 2, mRNA.	8.26324	10.2546	9.74007	9.46924	9.65204	1.99132	1.47683	1.206	1.3888	3.34e-10	5.477e-08	1.43e-06	1.874e-07	1	0	0	0	sig1000	1
621893	Hist2h2ab	histone cluster 2, H2ab (Hist2h2ab), mRNA.	8.49751	10.2293	9.9657	9.61356	9.32231	1.73178	1.46819	1.11605	0.824803	0.003473	0.011858	0.053957	0.168012	1	0	0	0	sig1000	1
77125	Il33	interleukin 33 (Il33), transcript variant 2, mRNA.	8.49317	8.87024	9.96135	10.8502	9.66285	0.377075	1.46819	2.35705	1.16968	0.006796	3.01e-11	2.1e-15	2.74e-09	0	0	1	0	sig0010	1
110033	Kif22	kinesin family member 22 (Kif22), mRNA.	9.04498	10.922	10.5091	10.4563	10.6893	1.87696	1.46407	1.41128	1.64434	8.02e-10	5.405e-08	9.998e-08	9.615e-09	1	0	0	1	sig1001	2
18817	Plk1	polo-like kinase 1 (Drosophila) (Plk1), mRNA.	8.22239	10.4035	9.68527	9.67995	9.88797	2.18115	1.46288	1.45756	1.66558	1.51e-12	1.745e-09	1.78e-09	2.24e-10	1	0	0	1	sig1001	2
27279	Tnfrsf12a	tumor necrosis factor receptor superfamily, member 12a (Tnfrsf12a), transcript variant 1, mRNA.	7.358	7.63076	8.81397	9.38649	8.22836	0.27276	1.45597	2.02849	0.870359	0.007695	9.2e-14	8.62e-17	2.225e-09	0	0	1	0	sig0010	1
20133	Rrm1	ribonucleotide reductase M1 (Rrm1), mRNA.	9.82953	11.6925	11.2762	11.0201	11.3197	1.86294	1.44672	1.19053	1.49019	2.36e-12	2.02e-10	6.715e-09	1.6e-10	1	0	0	0	sig1000	1
16551	Kif11	kinesin family member 11 (Kif11), mRNA.	8.03401	9.80435	9.47827	9.47674	9.48011	1.77034	1.44425	1.44273	1.44609	7.37e-10	2.317e-08	2.357e-08	2.931e-08	1	0	0	0	sig1000	1
20715	Serpina3g	serine (or cysteine) peptidase inhibitor, clade A, member 3G (Serpina3g), mRNA.	12.4701	13.1548	13.9132	13.0858	14.032	0.684795	1.44315	0.615707	1.562	3.824e-08	2.85e-14	2.021e-07	1.19e-14	0	0	0	1	sig0001	1
209737	Kif15	kinesin family member 15 (Kif15), mRNA.	8.35426	10.0801	9.79518	9.56141	9.73422	1.7258	1.44093	1.20715	1.37996	8.48e-13	1.63e-11	4.25e-10	5.17e-11	1	0	0	0	sig1000	1
20419	Shcbp1	Shc SH2-domain binding protein 1 (Shcbp1), mRNA.	7.69264	9.32316	9.13278	9.09133	9.29476	1.63051	1.44014	1.39868	1.60212	4.033e-09	3.086e-08	5.082e-08	6.461e-09	1	0	0	1	sig1001	2
17427	Mns1	meiosis-specific nuclear structural protein 1 (Mns1), mRNA.	9.8496	11.9621	11.2836	10.6125	11.1458	2.11251	1.434	0.762922	1.29625	1.455e-09	8.74e-07	0.002069	4.702e-06	1	0	0	0	sig1000	1
19183	Psmc3ip	proteasome (prosome, macropain) 26S subunit, ATPase 3, interacting protein (Psmc3ip), mRNA.	8.70642	10.3677	10.12	10.1314	10.0428	1.66126	1.41361	1.42498	1.33641	1.18e-12	1.61e-11	1.17e-11	6.52e-11	1	0	0	0	sig1000	1
80914	Uck2	uridine-cytidine kinase 2 (Uck2), mRNA.	9.84494	11.336	11.24	11.4301	11.3524	1.49101	1.39509	1.58513	1.50749	6.57e-16	5.22e-16	3.13e-17	2.36e-16	0	0	0	1	sig0001	1
16571	Kif4	kinesin family member 4 (Kif4), mRNA.	8.39265	10.1467	9.78325	9.37904	9.74569	1.75408	1.3906	0.986386	1.35304	7.37e-12	4.36e-10	1.713e-07	9.65e-10	1	0	0	0	sig1000	1
107995	Cdc20	cell division cycle 20 homolog (S. cerevisiae) (Cdc20), mRNA.	8.67848	10.8565	10.0677	10.1431	10.2507	2.17804	1.38919	1.46467	1.57223	9.9e-14	2.62e-10	8.51e-11	3.62e-11	1	0	0	1	sig1001	2
21877	Tk1	thymidine kinase 1 (Tk1), mRNA.	9.21065	11.0184	10.5997	10.0291	10.7482	1.80773	1.38909	0.81841	1.53757	1.48e-10	1.37e-08	4.466e-05	3.075e-09	1	0	0	1	sig1001	2
19734	Rgs16	regulator of G-protein signaling 16 (Rgs16), mRNA.	7.18632	7.64898	8.57539	9.19642	7.95258	0.462664	1.38907	2.0101	0.766262	0.000328	7.87e-12	4.03e-15	3.919e-07	0	0	1	0	sig0010	1
16852	Lgals1	lectin, galactose binding, soluble 1 (Lgals1), mRNA.	11.1451	12.2232	12.5129	12.8174	12.8215	1.0781	1.3678	1.67231	1.67648	5.06e-12	3.27e-14	4.35e-16	1.19e-15	0	0	0	1	sig0001	1
269582	Clspn	claspin homolog (Xenopus laevis) (Clspn), mRNA.	8.49574	10.586	9.85217	9.57777	9.9644	2.09021	1.35643	1.08203	1.46866	7.22e-12	1.518e-08	6.367e-07	5.008e-09	1	0	0	0	sig1000	1
52033	Pbk	PDZ binding kinase (Pbk), mRNA.	8.88432	10.7975	10.2371	9.76272	10.3438	1.91315	1.35275	0.878393	1.45953	1.21e-10	4.675e-08	3.233e-05	1.677e-08	1	0	0	0	sig1000	1
269582	Clspn	claspin homolog (Xenopus laevis) (Clspn), mRNA.	8.24909	10.2947	9.58844	9.32497	9.71339	2.04558	1.33935	1.07588	1.46429	2.91e-13	4.94e-10	2.4e-08	1.31e-10	1	0	0	0	sig1000	1
16906	Lmnb1	Lamin B1	9.18514	10.924	10.5243	10.7286	10.5982	1.73888	1.33913	1.5435	1.41301	1.69e-10	1.507e-08	1.164e-09	7.771e-09	1	0	0	0	sig1000	1
15186	Hdc	histidine decarboxylase (Hdc), mRNA.	9.01613	8.2811	10.3439	11.6368	9.01678	-0.73502	1.32782	2.62064	0.000657	0.000159	2.64e-08	5.78e-14	0.997741	0	0	1	0	sig0010	1
17218	Mcm5	minichromosome maintenance deficient 5, cell division cycle 46 (S. cerevisiae) (Mcm5), mRNA.	10.8288	12.4618	12.1279	12.1396	12.2756	1.63293	1.29902	1.31075	1.44671	2.82e-13	1.2e-11	8.74e-12	2.33e-12	1	0	0	0	sig1000	1
107995	Cdc20	cell division cycle 20 homolog (S. cerevisiae) (Cdc20), mRNA.	7.72168	9.62232	9.00923	9.04746	9.04319	1.90064	1.28756	1.32578	1.32151	2.37e-14	1.77e-11	8.75e-12	1.53e-11	1	0	0	0	sig1000	1
107995	Cdc20	cell division cycle 20 homolog (S. cerevisiae) (Cdc20), mRNA.	7.90927	9.8162	9.18935	9.25525	9.24678	1.90693	1.28007	1.34597	1.33751	3.86e-14	3.75e-11	1.23e-11	2.32e-11	1	0	0	0	sig1000	1
12448	Ccne2	cyclin E2 (Ccne2), transcript variant 1, mRNA.	7.68104	9.67379	8.95758	8.77618	8.92321	1.99275	1.27654	1.09514	1.24217	1.31e-11	3.24e-08	4.058e-07	6.51e-08	1	0	0	0	sig1000	1
16596	Klf1	Kruppel-like factor 1 (erythroid) (Klf1), mRNA.	8.66872	11.286	9.93918	7.03128	9.4212	2.61726	1.27046	-1.63744	0.752479	5.426e-07	0.00343	0.000287	0.081077	1	0	0	0	sig1000	1
19170	Psmb1	proteasome (prosome, macropain) subunit, beta type 1 (Psmb1), mRNA.	10.3803	10.6872	11.6384	12.4189	11.8598	0.306903	1.25805	2.03854	1.47946	0.398063	0.000432	7.107e-07	7.5e-05	0	0	1	0	sig0010	1
68743	Anln	anillin, actin binding protein (Anln), mRNA.	8.61346	10.4884	9.87075	9.38974	9.96846	1.87494	1.2573	0.77628	1.355	1.787e-09	1.258e-06	0.000619	4.709e-07	1	0	0	0	sig1000	1
215387	Ncaph	non-SMC condensin I complex, subunit H (Ncaph), mRNA.	8.64046	10.4327	9.89531	9.77885	9.89142	1.79222	1.25485	1.13839	1.25096	3.27e-11	1.599e-08	8.393e-08	2.189e-08	1	0	0	0	sig1000	1
56150	Mad2l1	MAD2 mitotic arrest deficient-like 1 (yeast) (Mad2l1), mRNA.	9.74354	11.4802	10.997	10.7564	11.1445	1.73668	1.2535	1.01288	1.40091	3.07e-14	7.15e-12	3.74e-10	1.36e-12	1	0	0	0	sig1000	1
54141	Spag5	sperm associated antigen 5 (Spag5), mRNA.	8.04438	9.82683	9.29702	8.98782	9.40137	1.78245	1.25263	0.943441	1.35699	9.97e-10	3.634e-07	2.369e-05	1.226e-07	1	0	0	0	sig1000	1
15505	Hsph1	heat shock 105kDa/110kDa protein 1 (Hsph1), mRNA.	9.16934	9.8515	10.4172	11.0696	9.98016	0.682166	1.24785	1.90026	0.810827	6.231e-06	2.49e-10	5.43e-14	5.229e-07	0	0	1	0	sig0010	1
14793	Cdca3	cell division cycle associated 3 (Cdca3), mRNA.	8.21522	10.0933	9.45298	9.19337	9.45831	1.87813	1.23776	0.978158	1.24309	5.42e-10	5.863e-07	1.867e-05	6.677e-07	1	0	0	0	sig1000	1
19743	Rhag	Rhesus blood group-associated A glycoprotein (Rhag), mRNA.	8.15505	10.6157	9.39252	7.00802	8.87276	2.46061	1.23747	-1.14703	0.717706	2.715e-07	0.001729	0.003301	0.064288	1	0	0	0	sig1000	1
57875	Angptl4	angiopoietin-like 4 (Angptl4), mRNA.	9.39708	10.1065	10.6214	11.3443	10.259	0.709419	1.2243	1.9472	0.861887	5.447e-06	6.09e-10	6.07e-14	3.17e-07	0	0	1	0	sig0010	1
17474	Clec4d	C-type lectin domain family 4, member d (Clec4d), transcript variant 2, mRNA.	8.0582	7.63319	9.28202	10.8466	8.30894	-0.42502	1.22381	2.78841	0.25074	0.021715	1.48e-07	2.52e-14	0.188717	0	0	1	0	sig0010	1
106344	Rfc4	replication factor C (activator 1) 4 (Rfc4), mRNA.	8.67736	10.3978	9.90061	9.81189	9.92524	1.72044	1.22324	1.13453	1.24788	6.5e-10	2.047e-07	6.812e-07	1.829e-07	1	0	0	0	sig1000	1
60411	Cenpk	centromere protein K (Cenpk), transcript variant 1, mRNA.	7.82919	9.57455	9.04658	8.80354	8.96618	1.74537	1.2174	0.974356	1.13699	4.5e-10	1.999e-07	6.142e-06	7.24e-07	1	0	0	0	sig1000	1
71988	Esco2	establishment of cohesion 1 homolog 2 (S. cerevisiae) (Esco2), mRNA.	8.1237	9.96728	9.33811	9.16443	9.42372	1.84359	1.21442	1.04073	1.30002	4.07e-12	6.638e-09	9.328e-08	2.664e-09	1	0	0	0	sig1000	1
93966	Hemgn	hemogen (Hemgn), mRNA.	8.30934	10.8201	9.51375	6.9899	8.61896	2.51072	1.20441	-1.31944	0.309625	8.361e-06	0.014415	0.007622	0.573986	1	0	0	0	sig1000	1
108912	Cdca2	cell division cycle associated 2 (Cdca2), transcript variant 2, mRNA.	8.26451	9.89003	9.46712	9.43269	9.53365	1.62552	1.20261	1.16818	1.26914	2.26e-12	4.68e-10	7.58e-10	2.4e-10	1	0	0	0	sig1000	1
52276	Cdca8	cell division cycle associated 8 (Cdca8), mRNA.	7.77109	9.4321	8.96873	8.82764	9.03529	1.66101	1.19764	1.05655	1.26419	2.13e-11	6.365e-09	5.531e-08	3.28e-09	1	0	0	0	sig1000	1
85031	Pla1a	phospholipase A1 member A (Pla1a), mRNA.	7.24627	7.32112	8.41821	9.45218	7.94739	0.074853	1.17194	2.20591	0.701126	0.350585	2.11e-14	5.8e-20	5.82e-10	0	0	1	0	sig0010	1
18140	Uhrf1	ubiquitin-like, containing PHD and RING finger domains, 1 (Uhrf1), transcript variant 3, mRNA.	9.41194	11.2297	10.5444	10.7176	10.8007	1.81779	1.13252	1.3057	1.38879	8.67e-11	2.804e-07	2.631e-08	1.196e-08	1	0	0	0	sig1000	1
66336	Cenpp	centromere protein P (Cenpp), mRNA.	8.02483	9.75275	9.1467	8.78183	9.11805	1.72792	1.12187	0.757004	1.09322	2.33e-12	5.019e-09	3.162e-06	1.05e-08	1	0	0	0	sig1000	1
20135	Rrm2	ribonucleotide reductase M2 (Rrm2), mRNA.	7.62264	9.73531	8.74094	8.74258	8.95576	2.11266	1.1183	1.11993	1.33312	1.51e-12	1.035e-07	1.011e-07	6.814e-09	1	0	0	0	sig1000	1
19743	Rhag	Rhesus blood group-associated A glycoprotein (Rhag), mRNA.	8.02703	10.2939	9.13689	6.97142	8.63187	2.26688	1.10986	-1.05561	0.604834	9.377e-07	0.004271	0.006224	0.120641	1	0	0	0	sig1000	1
17216	Mcm2	minichromosome maintenance deficient 2 mitotin (S. cerevisiae) (Mcm2), mRNA.	8.90148	10.5769	10.0096	10.0746	10.0456	1.67539	1.10809	1.17312	1.14406	5.38e-11	6.789e-08	2.586e-08	5.028e-08	1	0	0	0	sig1000	1
12349	Car2	carbonic anhydrase 2 (Car2), mRNA.	10.053	12.3951	11.1525	7.77979	10.5831	2.34208	1.09952	-2.27322	0.530131	5.059e-06	0.013198	7.354e-06	0.252545	1	0	1	0	sig1010	2
70218	Kif18b	kinesin family member 18B (Kif18b), mRNA.	7.77566	9.51827	8.84905	8.72264	8.78329	1.74261	1.07339	0.946981	1.00763	2.37e-10	8.056e-07	5.354e-06	2.526e-06	1	0	0	0	sig1000	1
108907	Nusap1	nucleolar and spindle associated protein 1 (Nusap1), transcript variant 2, mRNA.	9.74229	11.533	10.8136	10.4845	10.8463	1.79074	1.07128	0.742168	1.10406	5.486e-09	1.666e-05	0.00116	1.273e-05	1	0	0	0	sig1000	1
12144	Blm	Bloom syndrome, RecQ helicase-like (Blm), transcript variant 2, mRNA.	8.85819	10.6541	9.92285	9.63782	9.87991	1.7959	1.06466	0.779634	1.02172	1.52e-10	1e-06	7.681e-05	2.233e-06	1	0	0	0	sig1000	1
12144	Blm	Bloom syndrome, RecQ helicase-like (Blm), transcript variant 2, mRNA.	8.87476	10.614	9.93697	9.62436	9.81253	1.73924	1.06221	0.749609	0.937775	1.174e-09	3.602e-06	0.000317	2.382e-05	1	0	0	0	sig1000	1
27028	Ermap	erythroblast membrane-associated protein (Ermap), mRNA.	7.90627	10.0015	8.96093	6.95214	8.40758	2.09526	1.05466	-0.95413	0.501305	3.955e-07	0.002113	0.004828	0.142877	1	0	0	0	sig1000	1
15937	Ier3	immediate early response 3 (Ier3), mRNA.	7.98275	8.10912	9.02662	10.0093	8.66135	0.126372	1.04387	2.02661	0.678606	0.312115	1.17e-09	2.34e-15	1.9e-06	0	0	1	0	sig0010	1
19743	Rhag	Rhesus blood group-associated A glycoprotein (Rhag), mRNA.	8.08833	10.2288	9.10327	7.13136	8.64473	2.14043	1.01494	-0.95697	0.556408	6.856e-07	0.0047	0.007253	0.122996	1	0	0	0	sig1000	1
14934	Gypa	glycophorin A (Gypa), mRNA.	10.1517	12.5184	11.1632	7.02684	10.2335	2.36667	1.0115	-3.12489	0.08177	0.000375	0.108665	1.173e-05	0.918045	1	0	1	0	sig1010	2
23925	Kel	Kell blood group (Kel), mRNA.	8.47883	10.5625	9.45102	6.9268	8.67482	2.0837	0.972188	-1.55203	0.195988	0.000152	0.056493	0.002875	0.745678	1	0	0	0	sig1000	1
235712	Mrgpra2b	MAS-related GPR, member A2B (Mrgpra2b), mRNA.	7.3501	7.27453	8.32038	9.95879	7.47011	-0.07557	0.97028	2.60868	0.120004	0.605436	2.065e-08	8.62e-17	0.391593	0	0	1	0	sig0010	1
20135	Rrm2	ribonucleotide reductase M2 (Rrm2), mRNA.	7.74078	9.52776	8.70416	8.69146	8.78092	1.78698	0.963375	0.950673	1.04013	5.99e-12	2.788e-07	3.438e-07	9.906e-08	1	0	0	0	sig1000	1
16176	Il1b	interleukin 1 beta (Il1b), mRNA.	9.30239	9.2202	10.2516	11.2822	9.52852	-0.08219	0.949172	1.9798	0.226129	0.697805	6.123e-06	1.88e-11	0.234753	0	0	1	0	sig0010	1
16819	Lcn2	lipocalin 2 (Lcn2), mRNA.	9.39196	8.69164	10.3389	11.6196	8.57898	-0.70032	0.946894	2.22761	-0.81298	0.056341	0.010097	5.788e-07	0.027462	0	0	1	0	sig0010	1
170812	Ahsp	alpha hemoglobin stabilizing protein (Ahsp), mRNA.	12.3122	14.3548	13.2357	7.40243	12.4707	2.04265	0.923493	-4.90974	0.158552	0.00058	0.103208	1.327e-09	0.818081	1	0	1	0	sig1010	2
22042	Tfrc	transferrin receptor (Tfrc), mRNA.	10.2807	12.25	11.1698	10.0244	10.8119	1.96921	0.889023	-0.25632	0.531156	6.676e-07	0.006753	0.462291	0.10781	1	0	0	0	sig1000	1
13034	Ctse	cathepsin E (Ctse), mRNA.	10.4811	12.7655	11.3701	7.49831	10.4725	2.28436	0.88899	-2.98281	-0.00863	2.348e-05	0.064633	4.411e-07	0.989109	1	0	1	0	sig1010	2
20698	Sphk1	sphingosine kinase 1 (Sphk1), transcript variant 4, mRNA.	8.51036	10.5952	9.37813	9.28408	9.07682	2.08484	0.867772	0.773718	0.566457	3.84e-11	4.987e-05	0.000198	0.004521	1	0	0	0	sig1000	1
406217	Bex4	brain expressed gene 4 (Bex4), mRNA.	7.81176	9.66732	8.67487	7.03859	8.38841	1.85556	0.863113	-0.77317	0.576649	2.776e-08	0.000967	0.002625	0.023184	1	0	0	0	sig1000	1
209837	Slc38a5	solute carrier family 38, member 5 (Slc38a5), mRNA.	9.14327	11.5748	9.97881	6.93989	9.57556	2.43151	0.83554	-2.20338	0.432288	2.042e-06	0.052418	8.123e-06	0.347868	1	0	1	0	sig1010	2
22276	Uros	uroporphyrinogen III synthase (Uros), mRNA.	8.53373	10.4186	9.35755	7.94018	8.71289	1.88492	0.823827	-0.59354	0.179163	1.044e-06	0.010492	0.06287	0.622825	1	0	0	0	sig1000	1
22042	Tfrc	transferrin receptor (Tfrc), mRNA.	10.3982	12.4081	11.2085	10.1037	10.8463	2.00996	0.810305	-0.29451	0.448086	6.417e-07	0.014517	0.401475	0.189591	1	0	0	0	sig1000	1
16178	Il1r2	interleukin 1 receptor, type II (Il1r2), mRNA.	7.20383	7.33576	8.01406	9.22683	7.59372	0.131925	0.810226	2.023	0.389891	0.410429	3.36e-06	2.24e-13	0.010137	0	0	1	0	sig0010	1
12654	Chi3l1	chitinase 3-like 1 (Chi3l1), mRNA.	7.6685	7.39028	8.47776	10.1799	7.4294	-0.27822	0.809261	2.51143	-0.23909	0.196993	0.000286	2.91e-12	0.279619	0	0	1	0	sig0010	1
13829	Epb4.9	erythrocyte protein band 4.9 (Epb4.9), mRNA.	8.19539	10.2757	8.93714	6.96849	8.21759	2.08033	0.741755	-1.2269	0.022206	3.5e-05	0.101615	0.00708	0.97017	1	0	0	0	sig1000	1
22276	Uros	uroporphyrinogen III synthase (Uros), mRNA.	8.69336	10.3555	9.36523	8.25243	8.73568	1.66211	0.671867	-0.44092	0.042317	3e-06	0.026237	0.14939	0.911529	1	0	0	0	sig1000	1
98766	Ubac1	ubiquitin associated domain containing 1 (Ubac1), mRNA.	9.79752	11.4909	10.4617	9.4647	10.1047	1.6934	0.664153	-0.33282	0.307224	7.299e-07	0.018199	0.249264	0.300575	1	0	0	0	sig1000	1
67405	Nts	neurotensin (Nts), mRNA.	7.17215	7.34666	7.82859	9.38628	7.62135	0.174513	0.65644	2.21413	0.4492	0.374906	0.000677	2.76e-12	0.016176	0	0	1	0	sig0010	1
66447	Mgst3	microsomal glutathione S-transferase 3 (Mgst3), mRNA.	9.64198	11.5737	10.2956	7.87353	9.36862	1.93172	0.653571	-1.76845	-0.27336	0.000134	0.16751	0.000347	0.605648	1	0	0	0	sig1000	1
433016	Gm5483	predicted gene 5483 (Gm5483), mRNA.	7.34088	7.08683	7.96699	9.59353	7.36393	-0.25405	0.626113	2.25264	0.023045	0.139524	0.000436	3.06e-13	0.913757	0	0	1	0	sig0010	1
21349	Tal1	T-cell acute lymphocytic leukemia 1 (Tal1), mRNA.	7.83339	9.47764	8.45625	7.18086	8.15698	1.64424	0.622854	-0.65254	0.323592	4.305e-07	0.018312	0.013478	0.240341	1	0	0	0	sig1000	1
66447	Mgst3	microsomal glutathione S-transferase 3 (Mgst3), mRNA.	8.83704	10.6647	9.45985	7.48264	8.69022	1.82771	0.622809	-1.35441	-0.14683	5e-05	0.129645	0.001304	0.762946	1	0	0	0	sig1000	1
20533	Slc4a1	solute carrier family 4 (anion exchanger), member 1 (Slc4a1), mRNA.	11.9791	14.0534	12.6003	7.25998	12.0145	2.07433	0.621165	-4.71913	0.035388	0.000802	0.310584	6.483e-09	0.962805	1	0	1	0	sig1010	2
67389	Fam132a	family with sequence similarity 132, member A (Fam132a), mRNA.	8.6722	10.8263	9.28593	7.42046	9.04273	2.15409	0.613736	-1.25174	0.370527	8.49e-10	0.010744	5.78e-06	0.129422	1	0	0	0	sig1000	1
11733	Ank1	ankyrin 1, erythroid (Ank1), transcript variant 1, mRNA.	7.92729	10.0156	8.52287	7.0549	8.04092	2.08828	0.59558	-0.87239	0.113636	5.885e-07	0.081312	0.01093	0.782344	1	0	0	0	sig1000	1
11733	Ank1	ankyrin 1, erythroid (Ank1), transcript variant 1, mRNA.	7.8242	9.75874	8.39703	7.01582	7.89301	1.93454	0.572828	-0.80839	0.068809	1.121e-06	0.082636	0.014387	0.866201	1	0	0	0	sig1000	1
13829	Epb4.9	erythrocyte protein band 4.9 (Epb4.9), mRNA.	7.77682	9.46657	8.34895	6.96732	7.81031	1.68975	0.572126	-0.8095	0.033492	3.286e-05	0.119118	0.026287	0.943089	1	0	0	0	sig1000	1
66350	Pla2g12a	phospholipase A2, group XIIA (Pla2g12a), transcript variant 2, mRNA.	7.42586	9.18248	7.96326	7.01612	7.73487	1.75662	0.537395	-0.40974	0.309014	3.88e-10	0.004607	0.027802	0.10352	1	0	0	0	sig1000	1
19824	Trim10	tripartite motif-containing 10 (Trim10), mRNA.	9.36482	11.5129	9.88603	6.93702	9.30552	2.14803	0.521218	-2.42779	-0.0593	0.001294	0.446451	0.000359	0.943045	1	0	1	0	sig1010	2
98766	Ubac1	ubiquitin associated domain containing 1 (Ubac1), mRNA.	9.2327	10.935	9.72522	8.73093	9.41603	1.70225	0.49252	-0.50177	0.183332	2.572e-06	0.109577	0.102822	0.596559	1	0	0	0	sig1000	1
18022	Nfe2	nuclear factor, erythroid derived 2 (Nfe2), mRNA.	9.49456	11.1316	9.97702	8.49347	9.51112	1.63703	0.48246	-1.00109	0.016559	0.000676	0.31015	0.029037	0.978121	1	0	0	0	sig1000	1
72361	Ces2g	carboxylesterase 2G (Ces2g), mRNA.	8.65156	10.7839	9.10575	7.13109	9.02126	2.13231	0.454194	-1.52046	0.369705	1.077e-07	0.151556	1.683e-05	0.261757	1	0	0	0	sig1000	1
11826	Aqp1	aquaporin 1 (Aqp1), mRNA.	9.17463	11.0075	9.60844	7.64636	8.92779	1.83291	0.43381	-1.52827	-0.24685	5.148e-06	0.219188	5.687e-05	0.520843	1	0	0	0	sig1000	1
11826	Aqp1	aquaporin 1 (Aqp1), mRNA.	10.5114	12.3007	10.9325	8.55202	10.2542	1.78935	0.421188	-1.95933	-0.25714	4.128e-05	0.30009	1.165e-05	0.558254	1	0	1	0	sig1010	2
21923	Tnc	tenascin C (Tnc), mRNA.	7.0708	7.10641	7.45633	9.03373	7.40367	0.035609	0.385532	1.96293	0.332874	0.765556	0.000276	1.24e-16	0.001388	0	0	1	0	sig0010	1
56018	Stard10	START domain containing 10 (Stard10), mRNA.	9.17968	10.8974	9.44521	8.48344	9.19772	1.71775	0.265528	-0.69624	0.018034	3.396e-08	0.272749	0.003688	0.953631	1	0	0	0	sig1000	1
11826	Aqp1	aquaporin 1 (Aqp1), mRNA.	10.752	12.4617	11.0097	8.62097	10.4639	1.70965	0.25769	-2.13103	-0.2881	4.3e-05	0.526768	1.878e-06	0.488265	1	0	1	0	sig1010	2
17384	Mmp10	matrix metallopeptidase 10 (Mmp10), mRNA.	7.01054	7.09859	7.23924	8.94393	7.19468	0.08805	0.228704	1.9334	0.184138	0.307626	0.006001	4.01e-18	0.026349	0	0	1	0	sig0010	1
245195	Retnlg	resistin like gamma (Retnlg), mRNA.	9.81918	8.5019	9.9823	12.1164	8.7975	-1.31728	0.163123	2.29717	-1.02168	1.555e-05	0.578267	1.851e-09	0.000376	0	0	1	0	sig0010	1
110257	Hba-a2	hemoglobin alpha, adult chain 2 (Hba-a2), mRNA.	14.9008	14.9004	14.8782	11.4853	14.8131	-0.00036	-0.02255	-3.41541	-0.08768	0.998925	0.932235	6.47e-15	0.724798	0	0	1	0	sig0010	1
15199	Hebp1	heme binding protein 1 (Hebp1), mRNA.	10.7708	11.4521	10.6138	8.59584	10.6847	0.68129	-0.15698	-2.17499	-0.08613	6.2e-05	0.328231	1.09e-13	0.625459	0	0	1	0	sig0010	1
11629	Aif1	allograft inflammatory factor 1 (Aif1), mRNA.	11.623	11.3433	11.4444	9.56692	11.5852	-0.27966	-0.17863	-2.05609	-0.03782	0.038862	0.192674	2.16e-14	0.818344	0	0	1	0	sig0010	1
15129	Hbb-b1	hemoglobin, beta adult major chain (Hbb-b1), mRNA.	12.0528	12.3732	11.7637	7.7699	11.4146	0.320449	-0.28909	-4.28287	-0.6382	0.414234	0.45709	4.34e-12	0.084869	0	0	1	0	sig0010	1
224840	Treml4	triggering receptor expressed on myeloid cells-like 4 (Treml4), transcript variant 4, mRNA.	9.23472	8.68783	8.52319	7.3807	9.18524	-0.54688	-0.71152	-1.85402	-0.04948	0.00035	1.3e-05	6.61e-13	0.775201	0	0	1	0	sig0010	1
20617	Snca	synuclein, alpha (Snca), transcript variant 1, mRNA.	10.6575	11.477	9.85189	7.78147	9.35125	0.819476	-0.80562	-2.87605	-1.30626	0.15847	0.161595	9.463e-06	0.023069	0	0	1	0	sig0010	1
13421	Dnase1l3	deoxyribonuclease 1-like 3 (Dnase1l3), mRNA.	9.94809	9.19944	9.12415	7.9464	9.33554	-0.74864	-0.82394	-2.00168	-0.61254	1.243e-05	2.948e-06	3.24e-13	0.000172	0	0	1	0	sig0010	1
24047	Ccl19	chemokine (C-C motif) ligand 19 (Ccl19), mRNA.	11.7483	10.1113	10.9064	10.3334	10.7865	-1.63705	-0.84193	-1.41494	-0.96183	7.081e-09	0.000138	7.726e-08	2.976e-05	1	0	0	0	sig1000	1
20617	Snca	synuclein, alpha (Snca), transcript variant 2, mRNA.	11.9358	12.6916	11.0486	8.52184	10.5187	0.75579	-0.88721	-3.41397	-1.41709	0.198617	0.123669	8.081e-07	0.014514	0	0	1	0	sig0010	1
224840	Treml4	triggering receptor expressed on myeloid cells-like 4 (Treml4), transcript variant 4, mRNA.	9.42956	8.81898	8.51805	7.30516	9.15406	-0.61058	-0.91151	-2.12441	-0.2755	1.079e-07	7.96e-11	3.69e-18	0.002947	0	0	1	0	sig0010	1
68939	Rasl11b	RAS-like, family 11, member B (Rasl11b), mRNA.	9.48957	7.7031	8.46824	8.07427	8.18306	-1.78647	-1.02133	-1.4153	-1.30651	1.44e-15	2.28e-11	2.92e-14	3.14e-13	1	0	0	0	sig1000	1
14778	Gpx3	glutathione peroxidase 3 (Gpx3), transcript variant 1, mRNA.	11.4967	10.0195	10.4047	10.17	9.76176	-1.47719	-1.09196	-1.32665	-1.73494	6.581e-09	8.888e-07	3.757e-08	4.38e-10	0	0	0	1	sig0001	1
13733	Emr1	EGF-like module containing, mucin-like, hormone receptor-like sequence 1 (Emr1), mRNA.	9.8619	9.43357	8.76769	7.68686	9.26858	-0.42832	-1.09421	-2.17504	-0.59331	0.001766	3.649e-09	5.13e-15	5.6e-05	0	0	1	0	sig0010	1
68939	Rasl11b	RAS-like, family 11, member B (Rasl11b), mRNA.	9.34598	7.659	8.24126	7.84928	7.97147	-1.68698	-1.10472	-1.4967	-1.37451	2.28e-17	2.33e-14	3.99e-17	5.83e-16	1	0	0	0	sig1000	1
65256	Asb2	ankyrin repeat and SOCS box-containing 2 (Asb2), mRNA.	11.1736	10.7205	10.0588	8.54873	10.6755	-0.45303	-1.11478	-2.62484	-0.49805	0.000193	1.43e-10	5.29e-18	6.8e-05	0	0	1	0	sig0010	1
17068	Ly6d	lymphocyte antigen 6 complex, locus D (Ly6d), mRNA.	11.9281	10.236	10.7984	10.8948	10.6148	-1.69206	-1.12968	-1.03326	-1.31332	1.71e-12	2.209e-09	1.048e-08	1.93e-10	1	0	0	0	sig1000	1
20341	Selenbp1	selenium binding protein 1 (Selenbp1), mRNA.	9.33383	9.3699	8.19519	7.45071	8.18616	0.036074	-1.13864	-1.88312	-1.14767	0.795037	1.32e-10	5.25e-15	1.56e-10	0	0	1	0	sig0010	1
21859	Timp3	tissue inhibitor of metalloproteinase 3 (Timp3), mRNA.	10.7815	9.09329	9.61593	9.85669	9.2028	-1.68818	-1.16553	-0.92477	-1.57866	4.52e-11	2.766e-08	1.197e-06	1.65e-10	1	0	0	1	sig1001	2
74155	Errfi1	ERBB receptor feedback inhibitor 1 (Errfi1), mRNA.	10.9532	8.47283	9.77104	10.9335	8.98416	-2.48038	-1.18217	-0.01977	-1.96906	1.35e-15	6.44e-10	0.901791	6.3e-14	1	0	0	1	sig1001	2
12518	Cd79a	CD79A antigen (immunoglobulin-associated alpha) (Cd79a), mRNA.	12.2384	10.5306	11.0478	11.6053	10.9914	-1.70787	-1.19065	-0.63315	-1.24702	1.627e-09	6.318e-07	0.001719	3.685e-07	1	0	0	0	sig1000	1
11656	Alas2	aminolevulinic acid synthase 2, erythroid (Alas2), nuclear gene encoding mitochondrial protein, transcript variant 2, mRNA.	11.686	12.1489	10.491	7.05871	9.89744	0.46293	-1.19493	-4.62724	-1.78852	0.440691	0.03146	2.943e-09	0.001935	0	0	1	1	sig0011	2
21807	Tsc22d1	TSC22 domain family, member 1 (Tsc22d1), transcript variant 2, mRNA.	10.6382	9.28066	9.44086	9.2699	8.97127	-1.35755	-1.19735	-1.36831	-1.66694	6.09e-12	4.75e-11	3.13e-12	1.34e-13	0	0	0	1	sig0001	1
17167	Marco	macrophage receptor with collagenous structure (Marco), mRNA.	9.99862	8.62017	8.78612	7.56375	9.66915	-1.37845	-1.2125	-2.43487	-0.32947	3.62e-10	3.118e-09	3.49e-15	0.025211	0	0	1	0	sig0010	1
17068	Ly6d	lymphocyte antigen 6 complex, locus D (Ly6d), mRNA.	12.7688	10.9581	11.5383	11.571	11.3161	-1.8106	-1.23045	-1.19777	-1.45268	5.16e-14	4.15e-11	6.14e-11	2.63e-12	1	0	0	0	sig1000	1
53945	Slc40a1	solute carrier family 40 (iron-regulated transporter), member 1 (Slc40a1), mRNA.	13.8505	13.1558	12.5903	11.4885	13.3529	-0.69474	-1.26019	-2.362	-0.49764	1.46e-09	1.34e-14	4.72e-20	4.569e-07	0	0	1	0	sig0010	1
26362	Axl	AXL receptor tyrosine kinase (Axl), transcript variant 3, mRNA.	12.9302	11.575	11.6284	11.0908	11.6664	-1.35518	-1.30178	-1.83934	-1.26378	6.55e-12	1.01e-11	8.24e-15	2.55e-11	0	0	1	0	sig0010	1
246154	Vasn	vasorin (Vasn), mRNA.	9.3912	7.97319	8.0514	8.22638	7.88504	-1.41801	-1.3398	-1.16482	-1.50616	1.67e-13	2.35e-13	3.02e-12	4.05e-14	0	0	0	1	sig0001	1
15001	H2-Oa	histocompatibility 2, O region alpha locus (H2-Oa), mRNA.	11.287	9.59439	9.9367	10.1745	10.1562	-1.69261	-1.35029	-1.1125	-1.13082	1.27e-14	3.85e-13	1.4e-11	1.7e-11	1	0	0	0	sig1000	1
13733	Emr1	EGF-like module containing, mucin-like, hormone receptor-like sequence 1 (Emr1), mRNA.	10.6392	10.0171	9.23601	7.99334	9.94987	-0.62204	-1.40317	-2.64584	-0.68931	5.241e-06	3.61e-12	9.66e-18	1.286e-06	0	0	1	0	sig0010	1
269344	Ell3	elongation factor RNA polymerase II-like 3 (Ell3), mRNA.	10.2842	8.41238	8.87913	8.81786	8.80048	-1.87182	-1.40507	-1.46634	-1.48372	3.42e-16	2.13e-14	6.53e-15	1.46e-14	1	0	0	0	sig1000	1
60596	Gucy1a3	guanylate cyclase 1, soluble, alpha 3 (Gucy1a3), mRNA.	9.89491	9.22147	8.45325	7.8723	8.70713	-0.67344	-1.44166	-2.02262	-1.18778	1.074e-06	1.24e-12	1.14e-15	7.27e-11	0	0	1	0	sig0010	1
12810	Coch	coagulation factor C homolog (Limulus polyphemus) (Coch), transcript variant 1, mRNA.	10.8366	9.18976	9.33777	8.47472	8.9634	-1.64679	-1.49878	-2.36183	-1.87315	1.018e-09	4.724e-09	7.36e-13	1.13e-10	1	0	1	1	sig1011	3
16601	Klf9	Kruppel-like factor 9 (Klf9), mRNA.	10.1099	8.45227	8.575	8.592	8.21453	-1.65761	-1.53489	-1.51788	-1.89536	1.842e-07	5.781e-07	6.896e-07	2.284e-08	1	0	0	1	sig1001	2
108075	Ltbp4	latent transforming growth factor beta binding protein 4 (Ltbp4), transcript variant 1, mRNA.	8.85372	7.40244	7.31655	7.18091	7.23666	-1.45128	-1.53717	-1.67281	-1.61706	1.8e-13	2.64e-14	3.62e-15	1.84e-14	0	0	0	1	sig0001	1
74096	Hvcn1	hydrogen voltage-gated channel 1 (Hvcn1), transcript variant 1, mRNA.	11.9205	10.2769	10.3349	10.988	10.7664	-1.64359	-1.58563	-0.93244	-1.15404	2.37e-14	1.72e-14	4.62e-10	1.26e-11	1	0	0	0	sig1000	1
16918	Mycl1	v-myc myelocytomatosis viral oncogene homolog 1, lung carcinoma derived (avian) (Mycl1), mRNA.	9.04022	7.72797	7.45309	7.16049	7.57577	-1.31226	-1.58714	-1.87974	-1.46445	3.22e-13	3.79e-15	8.85e-17	3.48e-14	0	0	1	0	sig0010	1
276891	Timd4	T-cell immunoglobulin and mucin domain containing 4 (Timd4), mRNA.	9.0233	7.6196	7.43462	7.30296	7.48298	-1.4037	-1.58868	-1.72034	-1.54032	7.13e-13	3.37e-14	5.23e-15	1.11e-13	0	0	0	1	sig0001	1
12978	Csf1r	colony stimulating factor 1 receptor (Csf1r), mRNA.	9.70576	8.76935	8.11392	7.29861	8.53011	-0.9364	-1.59184	-2.40715	-1.17565	2.678e-07	1.93e-11	4.3e-15	6.977e-09	0	0	1	0	sig0010	1
71706	Slc46a3	solute carrier family 46, member 3 (Slc46a3), mRNA.	12.0213	11.1914	10.4277	10.0297	10.4398	-0.82993	-1.5936	-1.99161	-1.58151	3.97e-10	9.9e-16	9.41e-18	2.21e-15	0	0	1	1	sig0011	2
53856	Prg3	proteoglycan 3 (Prg3), mRNA.	8.89928	7.58061	7.30207	6.99849	7.2521	-1.31867	-1.59722	-1.9008	-1.64719	2.83e-12	4.36e-14	1.02e-15	4.22e-14	0	0	1	1	sig0011	2
69169	Faim3	Fas apoptotic inhibitory molecule 3 (Faim3), mRNA.	13.2265	11.3509	11.6253	12.2693	11.7656	-1.87558	-1.60115	-0.95714	-1.46084	6.85e-14	6.72e-13	1.008e-08	6.02e-12	1	0	0	0	sig1000	1
20324	Sdpr	serum deprivation response (Sdpr), mRNA.	11.1633	9.7568	9.53194	8.79029	9.59569	-1.40652	-1.63138	-2.37303	-1.56763	3.65e-12	1.37e-13	5.78e-17	4.98e-13	0	0	1	1	sig0011	2
116847	Prelp	proline arginine-rich end leucine-rich repeat (Prelp), mRNA.	10.0887	8.66002	8.44453	8.96639	8.33915	-1.42873	-1.64423	-1.12237	-1.74961	2.82e-13	8.59e-15	1.31e-11	4.89e-15	0	0	0	1	sig0001	1
14560	Gdf10	growth differentiation factor 10 (Gdf10), mRNA.	8.81801	7.46271	7.16213	7.2877	7.20628	-1.3553	-1.65589	-1.53031	-1.61174	8.16e-15	5.7e-17	1.66e-16	1.8e-16	0	0	0	1	sig0001	1
14605	Tsc22d3	TSC22 domain family, member 3 (Tsc22d3), transcript variant 2, mRNA.	10.2513	7.8999	8.5924	9.35829	8.5826	-2.35138	-1.65887	-0.89299	-1.66868	1.95e-13	8.12e-11	3.152e-06	1.01e-10	1	0	0	1	sig1001	2
22364	Vpreb3	pre-B lymphocyte gene 3 (Vpreb3), mRNA.	10.3656	8.73139	8.69403	9.23602	8.85126	-1.63422	-1.67158	-1.12959	-1.51435	1.17e-10	5.89e-11	6.651e-08	5.16e-10	1	0	0	1	sig1001	2
17313	Mgp	matrix Gla protein (Mgp), mRNA.	10.1362	8.00571	8.46085	9.26717	8.12588	-2.13053	-1.6754	-0.86907	-2.01037	9.645e-09	4.721e-07	0.001823	3.003e-08	1	0	0	1	sig1001	2
108075	Ltbp4	latent transforming growth factor beta binding protein 4 (Ltbp4), transcript variant 1, mRNA.	9.10489	7.47064	7.42207	7.23873	7.3384	-1.63425	-1.68282	-1.86616	-1.76649	3.22e-13	9.37e-14	8.57e-15	6.37e-14	1	0	1	1	sig1011	3
233274	Siglech	sialic acid binding Ig-like lectin H (Siglech), mRNA.	8.86775	7.19287	7.17988	7.03835	7.17494	-1.67489	-1.68788	-1.82941	-1.69281	6.84e-18	1.49e-18	1.97e-19	2.64e-18	1	0	0	1	sig1001	2
56338	Txnip	thioredoxin interacting protein (Txnip), transcript variant 2, mRNA.	12.4265	10.5977	10.7383	10.5734	10.4673	-1.82878	-1.68818	-1.85302	-1.95912	4.16e-14	8.61e-14	9.6e-15	8.9e-15	1	0	1	1	sig1011	3
13849	Ephx1	epoxide hydrolase 1, microsomal (Ephx1), mRNA.	10.8184	9.17239	9.11699	9.4501	9.46796	-1.64601	-1.70141	-1.36831	-1.35044	4.028e-09	1.985e-09	8.571e-08	1.312e-07	1	0	0	0	sig1000	1
14456	Gas6	growth arrest specific 6 (Gas6), mRNA.	9.86018	8.31997	8.1487	8.35397	8.18374	-1.54021	-1.71147	-1.50621	-1.67644	3.513e-09	4.58e-10	4.484e-09	9.05e-10	0	1	0	1	sig0101	2
74096	Hvcn1	hydrogen voltage-gated channel 1 (Hvcn1), transcript variant 1, mRNA.	10.9766	9.29682	9.2529	9.9389	9.78866	-1.67977	-1.72369	-1.03768	-1.18793	1.02e-14	1.97e-15	3.68e-11	4.65e-12	1	1	0	0	sig1100	2
26364	Cd97	CD97 antigen (Cd97), transcript variant 3, mRNA.	11.7892	10.5744	10.0643	10.4324	10.462	-1.21473	-1.72484	-1.3568	-1.3272	4.16e-10	4.25e-13	3.82e-11	9.23e-11	0	1	0	0	sig0100	1
76408	Abcc3	ATP-binding cassette, sub-family C (CFTR/MRP), member 3 (Abcc3), mRNA.	9.14765	7.93338	7.41127	7.35029	7.73454	-1.21427	-1.73638	-1.79737	-1.41312	6.93e-13	3.15e-16	1.09e-16	3.52e-14	0	1	0	0	sig0100	1
104086	Cyp27a1	cytochrome P450, family 27, subfamily a, polypeptide 1 (Cyp27a1), nuclear gene encoding mitochondrial protein, mRNA.	9.39973	7.87517	7.65273	7.3634	7.68617	-1.52455	-1.747	-2.03632	-1.71356	3.67e-17	9.51e-19	2.92e-20	2.64e-18	0	1	1	1	sig0111	3
17159	Man2b1	mannosidase 2, alpha B1 (Man2b1), mRNA.	12.02	10.9751	10.2614	10.3954	10.5735	-1.04485	-1.75856	-1.6246	-1.44645	5.78e-10	2.12e-14	7.57e-14	1.64e-12	0	1	0	0	sig0100	1
15216	Hfe	hemochromatosis (Hfe), mRNA.	10.6698	9.5161	8.88859	7.72425	9.28622	-1.15375	-1.78126	-2.94559	-1.38363	5.85e-11	9.2e-15	3.22e-19	2.15e-12	0	1	1	0	sig0110	2
407831	Tmem204	transmembrane protein 204 (Tmem204), mRNA.	11.221	9.54534	9.43292	8.96843	9.47659	-1.67565	-1.78807	-2.25257	-1.7444	1.05e-15	7.24e-17	5.42e-19	2.43e-16	1	1	1	1	sig1111	4
66259	Camk2n1	calcium/calmodulin-dependent protein kinase II inhibitor 1 (Camk2n1), mRNA.	9.66691	8.16028	7.87055	7.61438	7.82388	-1.50663	-1.79636	-2.05253	-1.84302	1.05e-15	8.17e-18	4.12e-19	1.02e-17	0	1	1	1	sig0111	3
16010	Igfbp4	insulin-like growth factor binding protein 4 (Igfbp4), mRNA.	11.0258	9.62484	9.20325	9.43465	9.57265	-1.401	-1.82259	-1.59118	-1.45318	4.08e-11	1.87e-13	2.23e-12	2.15e-11	0	1	0	0	sig0100	1
14128	Fcer2a	Fc receptor, IgE, low affinity II, alpha polypeptide (Fcer2a), mRNA.	9.15434	7.70061	7.32871	7.51056	7.7791	-1.45372	-1.82562	-1.64378	-1.37524	4.67e-15	1.69e-17	8.62e-17	8.64e-15	0	1	0	0	sig0100	1
23792	Adam23	a disintegrin and metallopeptidase domain 23 (Adam23), transcript variant 2, mRNA.	8.90124	8.18326	7.07444	6.99549	7.23616	-0.71798	-1.82679	-1.90575	-1.66508	6.58e-12	8.55e-20	2.27e-20	7.12e-19	0	1	1	1	sig0111	3
16010	Igfbp4	insulin-like growth factor binding protein 4 (Igfbp4), mRNA.	10.5658	9.15764	8.73862	8.91097	8.93573	-1.40816	-1.82719	-1.65484	-1.63007	1.57e-10	8.35e-13	4.93e-12	1.12e-11	0	1	0	1	sig0101	2
71584	Gdpd2	glycerophosphodiester phosphodiesterase domain containing 2 (Gdpd2), mRNA.	10.6494	9.10145	8.81324	7.83679	8.70999	-1.54799	-1.8362	-2.81265	-1.93945	4.099e-09	1.64e-10	3.05e-14	7.97e-11	0	1	1	1	sig0111	3
16009	Igfbp3	insulin-like growth factor binding protein 3 (Igfbp3), mRNA.	9.64594	7.9517	7.80481	8.33833	7.76375	-1.69424	-1.84113	-1.30761	-1.88219	1.56e-14	1.02e-15	7.33e-13	1.38e-15	1	1	0	1	sig1101	3
12274	C6	complement component 6 (C6), mRNA.	8.93457	7.94656	7.05908	6.9845	7.34398	-0.98801	-1.87549	-1.95007	-1.59059	1.89e-11	5.02e-17	1.57e-17	2.21e-15	0	1	1	1	sig0111	3
20496	Slc12a2	solute carrier family 12, member 2 (Slc12a2), mRNA.	11.0613	10.5274	9.17384	9.37849	9.67385	-0.53391	-1.88748	-1.68283	-1.38747	5.477e-08	1.94e-18	1.12e-17	1.38e-15	0	1	0	0	sig0100	1
14132	Fcgrt	Fc receptor, IgG, alpha chain transporter (Fcgrt), mRNA.	11.7913	10.4843	9.8955	9.34135	10.5055	-1.30702	-1.89579	-2.44994	-1.28574	1.96e-12	7.99e-16	3.83e-18	2.64e-12	0	1	1	0	sig0110	2
11607	Agtr1a	angiotensin II receptor, type 1a (Agtr1a), mRNA.	9.74455	8.69387	7.83463	7.22844	7.92786	-1.05068	-1.90992	-2.51611	-1.81668	2.387e-09	2.2e-14	6.67e-17	1.02e-13	0	1	1	1	sig0111	3
14605	Tsc22d3	TSC22 domain family, member 3 (Tsc22d3), transcript variant 2, mRNA.	12.8791	10.3823	10.9472	11.7042	11.0075	-2.4968	-1.93188	-1.17494	-1.87163	1.92e-12	1.71e-10	8.838e-07	4.17e-10	1	1	0	1	sig1101	3
16197	Il7r	interleukin 7 receptor (Il7r), mRNA.	11.0015	8.90488	9.05314	9.1742	9.15876	-2.09658	-1.94832	-1.82726	-1.8427	6.61e-14	1.23e-13	3.29e-13	6.2e-13	1	1	0	1	sig1101	3
20661	Sort1	sortilin 1 (Sort1), mRNA.	9.88321	9.1003	7.93357	7.79652	8.5787	-0.78291	-1.94963	-2.08669	-1.30451	2.51e-10	3.53e-18	6.33e-19	1.88e-14	0	1	1	0	sig0110	2
12978	Csf1r	colony stimulating factor 1 receptor (Csf1r), mRNA.	11.3865	10.3346	9.43317	8.19967	9.90255	-1.05189	-1.95333	-3.18684	-1.48396	7.002e-07	1.15e-11	5.41e-16	2.595e-09	0	1	1	0	sig0110	2
21858	Timp2	tissue inhibitor of metalloproteinase 2 (Timp2), mRNA.	10.8822	9.47763	8.92137	8.77514	9.1274	-1.40458	-1.96084	-2.10707	-1.75481	4.53e-12	4.37e-15	7.56e-16	7.19e-14	0	1	1	1	sig0111	3
54725	Cadm1	cell adhesion molecule 1 (Cadm1), transcript variant 1, mRNA.	9.55641	8.81456	7.59253	7.24198	8.60146	-0.74185	-1.96388	-2.31443	-0.95495	1.255e-07	1.22e-15	3.71e-17	1.95e-09	0	1	1	0	sig0110	2
27528	D0H4S114	DNA segment, human D4S114 (D0H4S114), transcript variant 3, mRNA.	9.62802	8.42223	7.63081	7.2954	7.90924	-1.20579	-1.99721	-2.33262	-1.71878	3.41e-13	8.35e-18	2.74e-19	3.05e-16	0	1	1	1	sig0111	3
53877	Ear4	eosinophil-associated, ribonuclease A family, member 4 (Ear4), mRNA.	10.8983	9.69785	8.88134	7.82073	9.62807	-1.20047	-2.01698	-3.07759	-1.27025	2.448e-07	2.15e-11	4.07e-15	1.108e-07	0	1	1	0	sig0110	2
104086	Cyp27a1	cytochrome P450, family 27, subfamily a, polypeptide 1 (Cyp27a1), nuclear gene encoding mitochondrial protein, mRNA.	9.96719	8.28442	7.94891	7.57369	7.99756	-1.68277	-2.01828	-2.3935	-1.96963	3.24e-16	2.15e-18	5.22e-20	7.16e-18	1	1	1	1	sig1111	4
13586	Ear1	eosinophil-associated, ribonuclease A family, member 1 (Ear1), mRNA.	11.4443	10.2318	9.4255	8.18463	10.1706	-1.2125	-2.0188	-3.25967	-1.27372	6.116e-07	7.8e-11	4.95e-15	3.147e-07	0	1	1	0	sig0110	2
14859	Gsta3	glutathione S-transferase, alpha 3 (Gsta3), transcript variant 2, mRNA.	10.2089	9.18393	8.16803	7.62639	8.88015	-1.02494	-2.04085	-2.58249	-1.32872	4.95e-10	6.19e-16	4.43e-18	4.54e-12	0	1	1	0	sig0110	2
21412	Tcf21	transcription factor 21 (Tcf21), mRNA.	11.2131	9.66459	9.16258	8.03901	9.39963	-1.54852	-2.05053	-3.1741	-1.81348	8.2e-13	1.74e-15	2.34e-19	3.71e-14	0	1	1	1	sig0111	3
241041	Gm4956	predicted gene 4956 (Gm4956), non-coding RNA.	10.0372	8.0317	7.98311	7.67582	8.0093	-2.00544	-2.05403	-2.36132	-2.02785	3.13e-15	5.77e-16	2.71e-17	1.41e-15	1	1	1	1	sig1111	4
69165	Cd209b	CD209b antigen (Cd209b), transcript variant 1, mRNA.	9.02282	6.96878	6.95757	6.95435	6.93687	-2.05405	-2.06526	-2.06847	-2.08595	3.9e-19	1.14e-19	5.8e-20	1.34e-19	1	1	1	1	sig1111	4
101488	Slco2b1	solute carrier organic anion transporter family, member 2b1 (Slco2b1), mRNA.	10.9819	9.28152	8.89699	8.91853	9.08289	-1.70038	-2.08491	-2.06337	-1.89901	1.07e-13	8.02e-16	7.19e-16	1.04e-14	1	1	1	1	sig1111	4
74747	Ddit4	DNA-damage-inducible transcript 4 (Ddit4), mRNA.	11.6646	9.33562	9.56614	9.97349	9.69874	-2.32897	-2.09845	-1.6911	-1.96585	6.46e-11	3.55e-10	1.645e-08	1.549e-09	1	1	0	1	sig1101	3
192188	Stab2	stabilin 2 (Stab2), mRNA.	10.1613	8.66671	8.04146	7.67544	8.40294	-1.49463	-2.11988	-2.4859	-1.7584	1.65e-12	9.9e-16	3.24e-17	7.36e-14	0	1	1	1	sig0111	3
20661	Sort1	sortilin 1 (Sort1), mRNA.	10.2319	9.43461	8.08932	7.91866	8.84086	-0.7973	-2.14259	-2.31325	-1.39105	1.756e-09	7.17e-18	1.08e-18	6.36e-14	0	1	1	0	sig0110	2
16011	Igfbp5	insulin-like growth factor binding protein 5 (Igfbp5), mRNA.	9.95901	8.464	7.80481	8.04923	7.94034	-1.49501	-2.1542	-1.90978	-2.01867	3.361e-06	8.358e-09	6.59e-08	3.29e-08	0	1	1	1	sig0111	3
20363	Sepp1	selenoprotein P, plasma, 1 (Sepp1), transcript variant 2, mRNA.	11.2022	9.6882	9.04797	8.48391	9.47011	-1.51401	-2.15425	-2.71831	-1.73211	4.7e-10	4.63e-13	3.38e-15	4.43e-11	0	1	1	1	sig0111	3
104086	Cyp27a1	cytochrome P450, family 27, subfamily a, polypeptide 1 (Cyp27a1), nuclear gene encoding mitochondrial protein, mRNA.	10.1779	8.32512	7.97439	7.55711	7.99503	-1.85278	-2.20352	-2.6208	-2.18288	7.08e-18	8.55e-20	2.13e-21	1.34e-19	1	1	1	1	sig1111	4
19074	Prg2	proteoglycan 2, bone marrow (Prg2), mRNA.	10.8175	9.14209	8.6088	8.18511	8.80753	-1.67538	-2.20867	-2.63235	-2.00994	1.255e-07	9.6e-10	3.17e-11	6.85e-09	1	1	1	1	sig1111	4
108956	Apol7c	apolipoprotein L 7c (Apol7c), mRNA.	10.0827	8.06752	7.81263	7.09697	8.26681	-2.01521	-2.2701	-2.98577	-1.81593	1.67e-12	9.96e-14	3.03e-16	1.13e-11	1	1	1	1	sig1111	4
15360	Hmgcs2	3-hydroxy-3-methylglutaryl-Coenzyme A synthase 2 (Hmgcs2), nuclear gene encoding mitochondrial protein, mRNA.	9.89671	7.80945	7.6231	7.71986	7.38401	-2.08726	-2.27361	-2.17685	-2.5127	7.23e-14	5.74e-15	9.76e-15	1.5e-15	1	1	1	1	sig1111	4
11816	Apoe	apolipoprotein E (Apoe), mRNA.	12.2221	9.71582	9.92688	10.1985	9.64368	-2.50629	-2.29523	-2.02359	-2.57843	3.48e-13	1.01e-12	1e-11	1.79e-13	1	1	1	1	sig1111	4
100000000	Ccl21b	chemokine (C-C motif) ligand 21B (leucine) (Ccl21b), mRNA.	12.006	9.52536	9.52825	8.35723	9.24485	-2.4806	-2.47771	-3.64872	-2.76111	1.5e-14	5.35e-15	1.93e-18	1.28e-15	1	1	1	1	sig1111	4
93671	Cd163	CD163 antigen (Cd163), transcript variant 1, mRNA.	9.37126	7.73544	6.88236	6.98117	7.22305	-1.63583	-2.48891	-2.3901	-2.14821	2.87e-14	2.88e-18	4.43e-18	1.06e-16	1	1	1	1	sig1111	4
381924	Itgad	integrin, alpha D (Itgad), transcript variant 2, mRNA.	10.7026	9.67769	8.15736	7.12779	9.23564	-1.02486	-2.54519	-3.57475	-1.4669	4.513e-09	9.6e-17	8.36e-20	7.4e-12	0	1	1	0	sig0110	2
18829	Ccl21a	chemokine (C-C motif) ligand 21A (serine) (Ccl21a), mRNA.	12.7647	10.1463	10.1318	8.94599	9.82025	-2.61837	-2.63284	-3.81867	-2.94441	1.85e-13	7.89e-14	3.59e-17	1.67e-14	1	1	1	1	sig1111	4
100000000	Ccl21b	chemokine (C-C motif) ligand 21B (leucine) (Ccl21b), mRNA.	12.1763	9.60554	9.54218	8.4126	9.21037	-2.5708	-2.63416	-3.76374	-2.96597	2.76e-13	8.37e-14	4.89e-17	1.58e-14	1	1	1	1	sig1111	4
14128	Fcer2a	Fc receptor, IgE, low affinity II, alpha polypeptide (Fcer2a), mRNA.	10.6955	8.66484	8.06129	8.37348	8.7478	-2.03062	-2.63417	-2.32197	-1.94766	1.33e-13	3.35e-16	3.07e-15	2.26e-13	1	1	1	1	sig1111	4
13170	Dbp	D site albumin promoter binding protein (Dbp), mRNA.	11.2924	8.60061	8.52611	8.30568	9.07697	-2.69176	-2.76626	-2.98669	-2.2154	2.28e-17	3.27e-18	5.05e-19	4.68e-16	1	1	1	1	sig1111	4
69165	Cd209b	CD209b antigen (Cd209b), transcript variant 1, mRNA.	9.74323	6.94519	6.96924	6.9127	6.94149	-2.79804	-2.77398	-2.83053	-2.80174	6.21e-18	1.53e-18	5.86e-19	2.64e-18	1	1	1	1	sig1111	4
20887	Sult1a1	sulfotransferase family 1A, phenol-preferring, member 1 (Sult1a1), mRNA.	10.2755	7.85146	7.50067	7.26711	7.47907	-2.42404	-2.77483	-3.00839	-2.79643	1.1e-14	2.51e-16	3.73e-17	4.27e-16	1	1	1	1	sig1111	4
14133	Fcna	ficolin A (Fcna), mRNA.	13.4612	11.8611	10.6253	8.4108	11.381	-1.60009	-2.83592	-5.05042	-2.08027	1.17e-13	9.51e-19	8.6e-24	5.51e-16	0	1	1	1	sig0111	3
20315	Cxcl12	chemokine (C-X-C motif) ligand 12 (Cxcl12), transcript variant 2, mRNA.	11.3373	8.95607	8.4953	8.56071	8.48728	-2.3812	-2.84197	-2.77657	-2.84999	2.36e-15	2.06e-17	2.37e-17	4.7e-17	1	1	1	1	sig1111	4
381924	Itgad	integrin, alpha D (Itgad), transcript variant 1, mRNA.	11.4816	10.5411	8.63143	7.14922	9.88599	-0.94046	-2.85015	-4.33237	-1.5956	2.4e-07	2.04e-16	4.71e-20	2.54e-11	0	1	1	1	sig0111	3
20315	Cxcl12	chemokine (C-X-C motif) ligand 12 (Cxcl12), transcript variant 1, mRNA.	11.801	9.34993	8.92384	8.89584	8.80667	-2.45107	-2.87716	-2.90516	-2.99433	2.56e-15	3.44e-17	1.99e-17	3.54e-17	1	1	1	1	sig1111	4
12274	C6	complement component 6 (C6), mRNA.	9.92771	8.69642	7.03668	6.94839	7.5835	-1.2313	-2.89103	-2.97932	-2.34421	1.92e-12	8.55e-20	2.92e-20	8.69e-18	0	1	1	1	sig0111	3
15446	Hpgd	hydroxyprostaglandin dehydrogenase 15 (NAD) (Hpgd), mRNA.	11.0147	9.71673	8.11019	7.68505	9.18369	-1.29801	-2.90455	-3.32969	-1.83105	1.25e-11	1.49e-18	5.8e-20	2e-14	0	1	1	1	sig0111	3
17533	Mrc1	mannose receptor, C type 1 (Mrc1), mRNA.	11.5226	10.1497	8.30883	8.23578	9.50049	-1.37289	-3.21377	-3.28683	-2.02212	1.64e-13	1.03e-20	2.37e-21	8.89e-17	0	1	1	1	sig0111	3
20315	Cxcl12	chemokine (C-X-C motif) ligand 12 (Cxcl12), transcript variant 3, mRNA.	12.9809	10.4127	9.70547	9.56217	9.66937	-2.56818	-3.27538	-3.41868	-3.31148	2.89e-17	8.55e-20	2.65e-20	1.31e-19	1	1	1	1	sig1111	4
69165	Cd209b	CD209b antigen (Cd209b), transcript variant 2, mRNA.	10.2822	6.94545	6.96135	6.9302	6.92009	-3.33678	-3.32087	-3.35203	-3.36214	4.18e-21	4.71e-21	1.25e-21	3.47e-21	1	1	1	1	sig1111	4
75863	Clec4g	C-type lectin domain family 4, member g (Clec4g), mRNA.	10.7566	7.6096	7.31951	7.11901	7.51856	-3.14703	-3.43713	-3.63763	-3.23807	2.52e-19	1.44e-20	2.37e-21	8.34e-20	1	1	1	1	sig1111	4
22041	Trf	transferrin (Trf), mRNA.	11.9327	9.77834	8.39384	8.71167	8.58927	-2.15433	-3.53883	-3.22101	-3.3434	1.92e-12	6.8e-17	3.03e-16	4.21e-16	1	1	1	1	sig1111	4
